# Supplementary material for: Meta-Analysis and Gene Set Enrichment Relative to ER Status Reveal Elevated Activity of MYC and E2F in the “Basal” Breast Cancer Subgroup
Source: PLoS One. 2009 Mar 9;4(3):e4710. doi: 10.1371/journal.pone.0004710 (PMC2650420; doi:10.1371/journal.pone.0004710)
Supplement: Dataset S1 — GSEA results from first screen. The file contains a zipped archive of the HTML results of the second GSEA screen. Reports for enriched or depleted datasets may be accessed from the “index.html” link within the my_analysis.GseaPreranked.1219975950625.rpt.zip ZIP archive. Enrichment plots are available for each of the 50 most enriched and depleted gene sets. (13.32 MB ZIP) [file pone.0004710.s001.zip]

Archive with 2 entries (2 files):
- How to access the GSEA results.doc
- my_analysis.GseaPreranked.1219975950625.rpt.zip
