# Supplementary material for: Meta-Analysis and Gene Set Enrichment Relative to ER Status Reveal Elevated Activity of MYC and E2F in the “Basal” Breast Cancer Subgroup
Source: PLoS One. 2009 Mar 9;4(3):e4710. doi: 10.1371/journal.pone.0004710 (PMC2650420; doi:10.1371/journal.pone.0004710)
Supplement: Table S1 — The HG-U133A probe sets and their biological associations. A zipped EXCEL spreadsheet containing all 22,283 HG-U133A probe sets, along with Probe Set ID, Representative public database IDs (RefSeq transcript, Entrez, and Unigene), Gene Name, Gene Symbol, Z score, BY-adjusted P-value, status as an ERA gene, transformed Weighted Average Ratio, as well as whether they have an association with, E2-action, MYC-action, E2F-action, the cell cycle or significantly enriched or depleted chromosomal position in several different datasets. A negative “Overall Z score” indicates a probe set with higher intensity in ER− tumors. (3.78 MB ZIP) [file pone.0004710.s007.zip]

Archive with 1 entries (1 files):
- Table S1.xls
