# Supplementary material for: Meta-Analysis and Gene Set Enrichment Relative to ER Status Reveal Elevated Activity of MYC and E2F in the “Basal” Breast Cancer Subgroup
Source: PLoS One. 2009 Mar 9;4(3):e4710. doi: 10.1371/journal.pone.0004710 (PMC2650420; doi:10.1371/journal.pone.0004710)
Supplement: Table S1 — The HG-U133A probe sets and their biological associations. A zipped EXCEL spreadsheet containing all 22,283 HG-U133A probe sets, along with Probe Set ID, Representative public database IDs (RefSeq transcript, Entrez, and Unigene), Gene Name, Gene Symbol, Z score, BY-adjusted P-value, status as an ERA gene, transformed Weighted Average Ratio, as well as whether they have an association with, E2-action, MYC-action, E2F-action, the cell cycle or significantly enriched or depleted chromosomal position in several different datasets. A negative “Overall Z score” indicates a probe set with higher intensity in ER− tumors. (3.78 MB ZIP) [file pone.0004710.s007.zip › Table S1.xls]

## Sheet: Sheet1
Probe Set ID	Representative Public ID (RefSeq transcript ID)	Gene.Title	Gene.Symbol	Chromosomal Location (Affymetrix annotation)	Entrez Gene ID	Unigene ID	Z score Farmer.G3	Z score JRH.G3	Z score Miller.G3	Z score Uppsala.G3	Z score Minn.G3	Overall Z score	Overall expression from Meta-analysis	Raw p-values	BY-adjusted p-value	ERA gene (BY adjusted P<0.01)	Transformed Weighted Average Ratio	MCA.Musgrove_E2_U+D	MCA.Carroll_E2_3hr_U+D	MCA.Carroll_E2_6hr_U+D	MCA.Carroll_ER_50kb_B	MCA.Carroll_ER_Promoter-Proximal_B	MCA.Laganiere_ER_B	MCA.Kwon_ER_B	MCA.Oh_E2_U+D	MCA.Musgrove_MYC_U+D	MCA.Bild_Myc.LIMMA_U+D	MCA.Zeller_Myc_U+D and Myc_B	V$MYC_Q2	VERNELL_PRB_CLSTR1 Induced by E2F1, 2, or 3	VERNELL_PRB_CLSTR1 Repressed by E2F1, 2, or 3	REN_E2F1_TARGETS	SGCGSSAAA_V.E2F1DP2_01	V.E2F1_Q6	V.E2F4DP2_01	MCA.Baliciunate_E2F4.G0_B.	MCA.Ren.E2F4_B.NOT.E2F1_B.	MCA.Black.2005.Top.100.E2F1.induced.genes.SupplTable2.	MCA.Black.2005.Top.100.E2F3.induced.genes.SupplTable3.	MCA.Xu_Table.S4.Top.ranked.E2F.promoters_combined E2F1, E2F4 or E2F6 in all 5 cell types.	MCA.Xu.top250.E2F1_B.in.MCF7.cells.	MCA.Bild_E2F3.LIMMA_U+D	Major cell cycle column. Anything in Table 2 or GO0007049 or GO0008023	Cell Cycle Categories in Table 2	GO0007049 Cell Cycle	GO0008283 Cell Proliferation	GSEA Chromosomal Positions significantly enriched or depleted
1007_s_at	U48705	discoidin domain receptor family, member 1	DDR1	chr6p21.3	780	Hs.520004	1.59722	0.98598	0.740775	1.04775	1.50162	2.48433	Lower in ERneg	0.00648974	0.288607		1.12848			Carroll_6h_E2_Repressed						Musgrove_Myc_Repressed																					chr6p21
1053_at	M87338	replication factor C (activator 1) 2, 40kDa	RFC2	chr7q11.23	5982	Hs.139226	-2.81581	-0.271034	-2.27832	-0.711355	-2.18404	-3.82072	Higher in ERneg	6.65314e-05	0.00785298	ERA gene	-1.13402	Musgrove_E2_Induced														REN_E2F1_TARGETS
117_at	X51757	heat shock 70kDa protein 6 (HSP70BPRIME)	HSPA6	chr1q23	3310	Hs.3268	0.559006	-0.460366	-0.91564	-1.63075	-0.995944	-1.54568	Higher in ERneg	0.0610914	1		-1.07217										Bild_MYC_Induced
121_at	X69699	paired box gene 8	PAX8	chr2q12-q14	7849	Hs.469728	-0.545275	-0.481336	-0.214493	0.0482227	-0.550407	-0.786354	Higher in ERneg	0.21583	1		-1.01198
1255_g_at	L36861	guanylate cyclase activator 1A (retina)	GUCA1A	chr6p21.1	2978	Hs.92858	-0.801993	-0.79526	-0.769732	-2.09308	-2.56479	-3.14467	Higher in ERneg	0.000831366	0.0580874		-1.04499				Carroll_ERbinding_within_50kb																										chr6p21
1294_at	L13852	ubiquitin-activating enzyme E1-like	UBE1L	chr3p21	7318	Hs.16695	1.218	1.36241	-0.23066	0.386749	3.32011	2.13552	Lower in ERneg	0.0163595	0.573555		1.11714																														chr3p21
1316_at	X55005	thyroid hormone receptor, alpha (erythroblastic leukemia viral (v-erb-a) oncogene homolog, avian)	THRA	chr17q11.2	7067	Hs.724	1.72295	-0.388219	0.23261	-0.0514486	-0.419357	0.268946	Lower in ERneg	0.393986	1		1.02011				Carroll_ERbinding_within_50kb
1320_at	X79510	protein tyrosine phosphatase, non-receptor type 21	PTPN21	chr14q31.3	11099	Hs.437040	-0.323897	-0.583208	-0.20561	0.212043	-1.43826	-1.26918	Higher in ERneg	0.102188	1		-1.0141
1405_i_at	M21121	chemokine (C-C motif) ligand 5	CCL5	chr17q11.2-q12	6352	Hs.514821	0.295581	-2.12568	-1.4498	0.176082	-2.48225	-2.49818	Higher in ERneg	0.00624168	0.279861		-1.39387			Carroll_6h_E2_Repressed
1431_at	J02843	cytochrome P450, family 2, subfamily E, polypeptide 1	CYP2E1	chr10q24.3-qter	1571	Hs.12907	1.9461	-0.0203476	1.41	0.878994	3.30038	3.76463	Lower in ERneg	8.33991e-05	0.00935671	ERA gene	1.07589
1438_at	X75208	EPH receptor B3	EPHB3	chr3q21-qter	2049	Hs.2913	-1.17351	-0.987404	-1.03572	-1.05557	-3.02897	-3.49823	Higher in ERneg	0.000234175	0.0213088		-1.47365		Carroll_3h_E2_Repressed	Carroll_6h_E2_Repressed				ER_B
1487_at	L38487	estrogen-related receptor alpha	ESRRA	chr11q13	2101	Hs.110849	-0.998744	-0.586912	-0.488393	1.62387	-2.93126	-1.06025	Higher in ERneg	0.144516	1		-1.06449									Musgrove_Myc_Induced
1494_f_at	M33318	cytochrome P450, family 2, subfamily A, polypeptide 6	CYP2A6	chr19q13.2	1548	Hs.439056	0.323195	2.13877	1.33063	0.546089	-0.345419	1.35541	Lower in ERneg	0.0876434	1		1.8353
1598_g_at	L13720	growth arrest-specific 6	GAS6	chr13q34	2621	Hs.369201	0.278258	0.620226	1.62026	1.11029	1.73023	2.59768	Lower in ERneg	0.00469274	0.22467		1.11759																										1			1
160020_at	Z48481	matrix metallopeptidase 14 (membrane-inserted)	MMP14	chr14q11-q12	4323	Hs.2399	1.77881	-0.843367	0.681434	-0.260057	-0.764853	0.182218	Lower in ERneg	0.427706	1		-1.01012																														chr14q11
1729_at	L41690	TNFRSF1A-associated via death domain	TRADD	chr16q22	8717	Hs.460996	0.443001	0.184555	-0.453978	1.02789	1.23844	1.03421	Lower in ERneg	0.150519	1		1.03462			Carroll_6h_E2_Repressed
1773_at	L00635	farnesyltransferase, CAAX box, beta	FNTB	chr14q23-q24	2342	Hs.509651	0.228745	0.0751467	2.3536	2.32823	1.28041	2.53865	Lower in ERneg	0.00556401	0.255564		1.05358				Carroll_ERbinding_within_50kb															MCA.Baliciunate_E2F4.G0_B											chr14q23
177_at	U38545	phospholipase D1, phophatidylcholine-specific	PLD1	chr3q26	5337	Hs.478230	-2.07687	-2.44846	-1.49045	-0.433579	-3.44902	-4.55381	Higher in ERneg	2.63412e-06	0.000574952	ERA gene	-1.09914
179_at	U38980	postmeiotic segregation increased 2-like 11	PMS2L11	chr7q11.23	441263	---	1.41359	-2.02039	0.544593	0.404834	-1.71146	-0.359343	Higher in ERneg	0.359669	1		-1.01044				Carroll_ERbinding_within_50kb
1861_at	U66879	BCL2-antagonist of cell death	BAD	chr11q13.1	572	Hs.370254	0.158545	2.55234	2.02617	2.42368	2.94825	3.72406	Lower in ERneg	9.8021e-05	0.0106092		1.19073		Carroll_3h_E2_Repressed	Carroll_6h_E2_Repressed				ER_B																							chr11q13
200000_s_at	NM_006445	PRP8 pre-mRNA processing factor 8 homolog (yeast) /// PRP8 pre-mRNA processing factor 8 homolog (yeast)	PRPF8	chr17p13.3	10594	Hs.181368	-1.42875	-0.710174	-1.6143	-0.706066	0.121815	-1.67413	Higher in ERneg	0.0470529	1		-1.08201
200001_at	NM_001749	calpain, small subunit 1 /// calpain, small subunit 1	CAPNS1	chr19q13.12	826	Hs.515371	2.08087	0.789167	1.56985	1.72204	1.51369	3.21929	Lower in ERneg	0.00064254	0.0473626		1.12846
200002_at	NM_007209	ribosomal protein L35 /// ribosomal protein L35	RPL35	chr9q34.1	11224	Hs.182825	-2.03861	0.219488	-0.599858	-0.726536	-0.107663	-1.1721	Higher in ERneg	0.120578	1		-1.06057
200003_s_at	NM_000991	ribosomal protein L28 /// ribosomal protein L28	RPL28	chr19q13.4	6158	Hs.356371	-1.36204	0.0731732	-0.0341094	0.168916	2.46431	0.501911	Lower in ERneg	0.307865	1		1.02622
200004_at	NM_001418	eukaryotic translation initiation factor 4 gamma, 2 /// eukaryotic translation initiation factor 4 gamma, 2	EIF4G2	chr11p15	1982	Hs.183684	-1.86297	-0.705813	-0.796417	-0.82306	1.43044	-0.865487	Higher in ERneg	0.193386	1		-1.00731			Carroll_6h_E2_Induced				ER_B
200005_at	NM_003753	eukaryotic translation initiation factor 3, subunit 7 zeta, 66/67kDa /// eukaryotic translation initiation factor 3, subunit 7 zeta, 66/67kDa	EIF3S7	chr22q13.1	8664	Hs.55682	-1.18055	-0.884273	-0.556124	-1.26701	-1.7807	-2.45959	Higher in ERneg	0.00695476	0.303897		-1.1039									Musgrove_Myc_Induced	Bild_MYC_Induced																				chr22q13
200006_at	NM_007262	Parkinson disease (autosomal recessive, early onset) 7 /// Parkinson disease (autosomal recessive, early onset) 7	PARK7	chr1p36.33-p36.12	11315	Hs.419640	1.3262	1.92631	-0.572158	0.854416	1.4454	1.69682	Lower in ERneg	0.0448652	1		1.05704
200007_at	NM_003134	signal recognition particle 14kDa (homologous Alu RNA binding protein) /// signal recognition particle 14kDa (homologous Alu RNA binding protein)	SRP14	chr15q22	6727	Hs.533732	2.57003	0.170235	1.15173	0.101957	4.38258	2.43704	Lower in ERneg	0.00740408	0.317925		1.14931									Musgrove_Myc_Repressed
200008_s_at	D13988	GDP dissociation inhibitor 2 /// GDP dissociation inhibitor 2	GDI2	chr10p15	2665	Hs.299055	-0.386459	-2.64419	-0.00648725	0.111787	-2.36009	-1.6663	Higher in ERneg	0.0478272	1		-1.13809			Carroll_6h_E2_Induced
200009_at	NM_001494	GDP dissociation inhibitor 2 /// GDP dissociation inhibitor 2	GDI2	chr10p15	2665	Hs.299055	-1.10497	-1.13639	-1.2734	-1.37262	-2.88092	-3.64764	Higher in ERneg	0.00013233	0.0135107		-1.21646		Carroll_3h_E2_Induced	Carroll_6h_E2_Induced
200010_at	NM_000975	Ribosomal protein L11 /// Ribosomal protein L11	RPL11	chr1p36.1-p35	6135	Hs.388664	-1.4771	0.332192	-0.87394	-0.640817	1.03465	-0.420704	Higher in ERneg	0.336986	1		-1.01728			Carroll_6h_E2_Induced
200011_s_at	NM_001659	ADP-ribosylation factor 3 /// ADP-ribosylation factor 3	ARF3	chr12q13	377	Hs.119177	2.4822	2.1269	2.31846	2.04925	3.8607	5.7834	Lower in ERneg	3.66022e-09	2.97804e-06	ERA gene	1.29575																														chr12q13
200012_x_at	NM_000982	ribosomal protein L21 /// ribosomal protein L21	RPL21	chr13q12.2	6144	Hs.381123	-1.67548	-0.786495	0.31236	-1.63068	0.352475	-1.00539	Higher in ERneg	0.157355	1		-1.03766
200013_at	NM_000986	ribosomal protein L24 /// ribosomal protein L24	RPL24	chr3q12	6152	Hs.477028	-2.98204	0.349263	1.26715	0.312671	0.599992	-0.219361	Higher in ERneg	0.413185	1		1.00287
200014_s_at	NM_004500	heterogeneous nuclear ribonucleoprotein C (C1/C2) /// heterogeneous nuclear ribonucleoprotein C (C1/C2)	HNRPC	chr14q11.2	3183	Hs.459935	0.696629	2.40012	-0.246547	0.483756	2.69319	1.9493	Lower in ERneg	0.0256299	0.796025		1.09945																							MCA.Xu_Table.S4.Top.ranked.E2F.promoters_combined.E2F1..E2F4..or.E2F6.in.all.5.cell.types	MCA.Xu.top250.E2F1_B.in.MCF7.cells						chr14q11
200015_s_at	NM_004404	septin 2 /// septin 2	2002-09-01	chr2q37	4735	Hs.335057	0.716949	1.20351	-0.0725487	0.443176	0.934471	1.28231	Lower in ERneg	0.0998671	1		1.04653			Carroll_6h_E2_Induced																							1		1
200016_x_at	NM_002136	heterogeneous nuclear ribonucleoprotein A1 /// heterogeneous nuclear ribonucleoprotein A1	HNRPA1	chr12q13.1	3178	Hs.546261	-0.0890901	1.75588	0.276343	-0.809782	3.85883	1.2499	Lower in ERneg	0.105669	1		1.10214			Carroll_6h_E2_Induced				ER_B																MCA.Xu_Table.S4.Top.ranked.E2F.promoters_combined.E2F1..E2F4..or.E2F6.in.all.5.cell.types	MCA.Xu.top250.E2F1_B.in.MCF7.cells						chr12q13
200017_at	NM_002954	ribosomal protein S27a /// ribosomal protein S27a	RPS27A	chr2p16	6233	Hs.546292	-2.73914	-0.713076	-1.3268	-1.56392	-1.57981	-3.1695	Higher in ERneg	0.000763509	0.0542785		-1.09307																														chr2p16
200018_at	NM_001017	ribosomal protein S13 /// ribosomal protein S13	RPS13	chr11p15	6207	Hs.446588	-0.810299	-0.338663	-2.11498	-0.687556	-0.427962	-1.98764	Higher in ERneg	0.0234257	0.74492		-1.06286																							MCA.Xu_Table.S4.Top.ranked.E2F.promoters_combined.E2F1..E2F4..or.E2F6.in.all.5.cell.types
200019_s_at	NM_001997	Finkel-Biskis-Reilly murine sarcoma virus (FBR-MuSV) ubiquitously expressed (fox derived); ribosomal protein S30 /// Finkel-Biskis-Reilly murine sarcoma virus (FBR-MuSV) ubiquitously expressed (fox derived); ribosomal protein S30	FAU	chr11q13	2197	Hs.387208	-1.32279	1.23748	-0.519017	0.18774	0.744176	0.180777	Lower in ERneg	0.428271	1		1.00378																														chr11q13
200020_at	NM_007375	TAR DNA binding protein /// TAR DNA binding protein	TARDBP	chr1p36.22	23435	Hs.300624	-0.359767	1.45715	0.0385201	-0.940262	-0.732299	-0.401717	Higher in ERneg	0.343946	1		-1.0227			Carroll_6h_E2_Induced
200021_at	NM_005507	cofilin 1 (non-muscle) /// cofilin 1 (non-muscle)	CFL1	chr11q13	1072	Hs.170622	1.51249	1.26631	0.933048	1.24445	-0.510656	1.43044	Lower in ERneg	0.0762956	1		1.03031																														chr11q13
200022_at	NM_000979	ribosomal protein L18 /// ribosomal protein L18	RPL18	chr19q13	6141	Hs.515517	-1.31659	0.584237	0.132992	0.0808698	1.55371	0.855805	Lower in ERneg	0.196053	1		1.02426
200023_s_at	NM_003754	eukaryotic translation initiation factor 3, subunit 5 epsilon, 47kDa /// eukaryotic translation initiation factor 3, subunit 5 epsilon, 47kDa	EIF3S5	chr11p15.4	8665	Hs.516023	-1.74935	0.128189	-0.24986	-0.616196	0.697075	-0.36819	Higher in ERneg	0.356366	1		-1.03467			Carroll_6h_E2_Repressed					Oh.E2.Repressed	Musgrove_Myc_Induced
200024_at	NM_001009	ribosomal protein S5 /// ribosomal protein S5	RPS5	chr19q13.4	6193	Hs.378103	-0.577717	-0.427734	0.127527	-0.826197	1.72451	0.639786	Lower in ERneg	0.261156	1		1.00935
200025_s_at	NM_000988	ribosomal protein L27 /// ribosomal protein L27	RPL27	chr17q21.1-q21.2	6155	Hs.514196	-1.88926	2.64094	-1.28696	-2.0872	0.288029	-0.545965	Higher in ERneg	0.292545	1		-1.03372																														chr17q21
200026_at	NM_000995	ribosomal protein L34 /// ribosomal protein L34 /// similar to ribosomal protein L34; 60S ribosomal protein L34 /// similar to ribosomal protein L34; 60S ribosomal protein L34	RPL34 /// LOC342994	chr4q25 /// chr19p12	342994 /// 6164	Hs.512199	-1.41175	0.513296	-0.998156	-2.2124	1.61612	-0.774387	Higher in ERneg	0.219351	1		-1.00636
200027_at	NM_004539	asparaginyl-tRNA synthetase /// asparaginyl-tRNA synthetase	NARS	chr18q21.2-q21.3	4677	Hs.465224	0.091756	-0.0506536	-0.579242	0.381384	-1.20055	-0.977827	Higher in ERneg	0.16408	1		-1.06562		Carroll_3h_E2_Induced	Carroll_6h_E2_Induced
200028_s_at	NM_020151	START domain containing 7 /// START domain containing 7	STARD7	chr2q11.2	56910	Hs.469331	-0.148734	-0.983553	-1.17563	-0.207206	-4.16296	-2.46579	Higher in ERneg	0.00683561	0.300068		-1.15016			Carroll_6h_E2_Induced						Musgrove_Myc_Induced
200029_at	NM_000981	ribosomal protein L19 /// ribosomal protein L19	RPL19	chr17q11.2-q12	6143	Hs.381061	0.918183	-1.60098	0.606721	0.311121	1.63566	1.01309	Lower in ERneg	0.155509	1		1.10585
200030_s_at	NM_002635	solute carrier family 25 (mitochondrial carrier; phosphate carrier), member 3 /// solute carrier family 25 (mitochondrial carrier; phosphate carrier), member 3	SLC25A3	chr12q23	5250	Hs.290404	0.49384	-1.66151	1.3651	0.147923	0.164017	0.458858	Lower in ERneg	0.323168	1		1.01163																	V.E2F1_Q6
200031_s_at	NM_001015	ribosomal protein S11 /// ribosomal protein S11	RPS11	chr19q13.3	6205	Hs.433529	-1.46993	-0.685243	0.542435	0.0740148	1.9734	0.307156	Lower in ERneg	0.379362	1		1.03171
200032_s_at	NM_000661	ribosomal protein L9 /// ribosomal protein L9	RPL9	chr4p13	6133	Hs.513083	-0.969484	-0.0271542	-0.18278	0.247231	1.53339	0.636247	Lower in ERneg	0.262308	1		1.02281
200033_at	NM_004396	DEAD (Asp-Glu-Ala-Asp) box polypeptide 5 /// DEAD (Asp-Glu-Ala-Asp) box polypeptide 5	DDX5	chr17q21	1655	Hs.279806	2.14084	-0.28804	0.0730532	0.688762	4.27779	1.74459	Lower in ERneg	0.0405277	1		1.15244			Carroll_6h_E2_Induced																											chr17q21
200034_s_at	NM_000970	ribosomal protein L6 /// ribosomal protein L6	RPL6	chr12q24.1	6128	Hs.546283	-0.40361	-1.12756	-0.194988	-0.455954	0.892315	-0.121614	Higher in ERneg	0.451602	1		-1.00497							ER_B
200035_at	NM_015343	dullard homolog (Xenopus laevis) /// dullard homolog (Xenopus laevis)	DULLARD	chr17p13	23399	Hs.513913	-2.04151	0.797692	-1.27936	-0.839479	-0.40217	-1.46766	Higher in ERneg	0.0710979	1		-1.04282
200036_s_at	NM_007104	ribosomal protein L10a /// ribosomal protein L10a	RPL10A	chr6p21.3-p21.2	4736	Hs.546269	-1.31221	-1.01908	0.753066	-0.271748	1.19603	0.154902	Lower in ERneg	0.438449	1		1.03083				Carroll_ERbinding_within_50kb																										chr6p21
200037_s_at	NM_016587	chromobox homolog 3 (HP1 gamma homolog, Drosophila) /// chromobox homolog 3 (HP1 gamma homolog, Drosophila)	CBX3	chr7p15.2	11335	Hs.381189	0.0173733	0.775083	0.0226916	0.824479	0.496159	0.799086	Lower in ERneg	0.21212	1		1.0432	Musgrove_E2_Induced	Carroll_3h_E2_Induced	Carroll_6h_E2_Induced				ER_B										V.E2F1_Q6	V.E2F4DP2_01	MCA.Baliciunate_E2F4.G0_B					MCA.Xu.top250.E2F1_B.in.MCF7.cells
200038_s_at	NM_000985	ribosomal protein L17 /// ribosomal protein L17	RPL17	chr18q21	6139	Hs.485090	-1.01475	0.423264	0.586214	-0.0481592	1.43922	1.04223	Lower in ERneg	0.148653	1		1.05292									Musgrove_Myc_Induced
200039_s_at	NM_002794	proteasome (prosome, macropain) subunit, beta type, 2 /// proteasome (prosome, macropain) subunit, beta type, 2	PSMB2	chr1p34.2	5690	Hs.471441	-1.13617	-0.347165	-2.79428	-0.967786	-4.96297	-4.20406	Higher in ERneg	1.31087e-05	0.00210408	ERA gene	-1.35175																														chr1p34
200040_at	NM_006559	KH domain containing, RNA binding, signal transduction associated 1 /// KH domain containing, RNA binding, signal transduction associated 1	KHDRBS1	chr1p32	10657	Hs.445893	-0.382146	0.962211	-1.38815	-1.56888	2.53821	-0.0528333	Higher in ERneg	0.478932	1		1.01349				Carroll_ERbinding_within_50kb																						1		1	1
200041_s_at	NM_004640	HLA-B associated transcript 1 /// HLA-B associated transcript 1	BAT1	chr6p21.3	7919	Hs.254042	-1.10899	1.7397	0.415411	-0.867418	1.07235	0.532323	Lower in ERneg	0.297251	1		1.01762																														chr6p21
200042_at	NM_014306	hypothetical protein HSPC117 /// hypothetical protein HSPC117	HSPC117	chr22q12	51493	Hs.474643	-0.827762	-0.430562	0.916163	0.806378	-1.86138	-0.644802	Higher in ERneg	0.259528	1		-1.01545			Carroll_6h_E2_Repressed
200043_at	NM_004450	enhancer of rudimentary homolog (Drosophila) /// enhancer of rudimentary homolog (Drosophila)	ERH	chr14q24.1|7q34	2079	Hs.509791	2.04533	-1.38893	0.341442	-0.226611	2.02316	0.888743	Lower in ERneg	0.187071	1		1.06008			Carroll_6h_E2_Induced	Carroll_ERbinding_within_50kb
200044_at	NM_003769	splicing factor, arginine/serine-rich 9 /// splicing factor, arginine/serine-rich 9	SFRS9	chr12q24.31	8683	Hs.567375	1.52259	-1.33252	0.855204	0.00916493	2.3339	1.34392	Lower in ERneg	0.0894869	1		1.07937
200045_at	NM_001090	ATP-binding cassette, sub-family F (GCN20), member 1 /// ATP-binding cassette, sub-family F (GCN20), member 1	ABCF1	chr6p21.33	23	Hs.9573	0.959495	-1.84731	-0.378422	-0.579335	-4.77669	-1.38297	Higher in ERneg	0.0833363	1		-1.14474										Bild_MYC_Induced																				chr6p21
200046_at	NM_001344	defender against cell death 1 /// defender against cell death 1	DAD1	chr14q11-q12	1603	Hs.82890	1.94092	0.324749	1.67442	1.45045	1.51859	3.02461	Lower in ERneg	0.00124475	0.079593		1.10471																														chr14q11
200047_s_at	NM_003403	YY1 transcription factor /// YY1 transcription factor	YY1	chr14q	7528	Hs.388927	0.421109	-0.509854	0.975513	-0.802408	0.622201	0.705742	Lower in ERneg	0.240174	1		1.01613																									Bild.E2F3.Induced
200048_s_at	NM_006694	jumping translocation breakpoint /// jumping translocation breakpoint	JTB	chr1q21	10899	Hs.6396	-1.43473	1.73915	0.496996	-0.61013	1.24176	0.533572	Lower in ERneg	0.296819	1		1.04682
200049_at	NM_007067	MYST histone acetyltransferase 2 /// MYST histone acetyltransferase 2	MYST2	chr17q21.32	11143	Hs.21907	2.47937	1.94517	-0.081007	0.761441	2.74371	2.48382	Lower in ERneg	0.00649907	0.288833		1.13696																														chr17q21
200050_at	NM_007145	zinc finger protein 146 /// zinc finger protein 146	ZNF146	chr19q13.1	7705	Hs.301819	-0.812365	-0.666148	-1.0322	-0.146705	-1.99643	-2.37042	Higher in ERneg	0.00888385	0.365948		-1.19573	Musgrove_E2_Induced	Carroll_3h_E2_Induced	Carroll_6h_E2_Induced						Musgrove_Myc_Induced
200051_at	NM_005146	squamous cell carcinoma antigen recognised by T cells /// squamous cell carcinoma antigen recognised by T cells	SART1	chr11q13.1	9092	Hs.502883	-0.747912	0.321494	-0.766972	-0.156673	-1.10765	-1.33175	Higher in ERneg	0.0914714	1		-1.04237			Carroll_6h_E2_Repressed																											chr11q13
200052_s_at	NM_004515	interleukin enhancer binding factor 2, 45kDa /// interleukin enhancer binding factor 2, 45kDa	ILF2	chr1q21.3	3608	Hs.75117	-2.61943	-1.00386	-0.501408	-1.03795	-1.9551	-2.80665	Higher in ERneg	0.00250301	0.138181		-1.21465
200053_at	NM_004890	sperm associated antigen 7 /// sperm associated antigen 7	SPAG7	chr17p13.2	9552	Hs.90436	0.602338	-0.101177	-0.189321	-0.333694	1.44751	0.907136	Lower in ERneg	0.182167	1		1.02399			Carroll_6h_E2_Repressed
200054_at	NM_003904	zinc finger protein 259 /// zinc finger protein 259	ZNF259	chr11q23.3	8882	Hs.7165	-2.30064	-0.683544	-2.19557	-1.46762	-4.55246	-5.48238	Higher in ERneg	2.09823e-08	1.1844e-05	ERA gene	-1.23601								Oh.E2.Induced	Musgrove_Myc_Induced																	1			1
200055_at	NM_006284	TAF10 RNA polymerase II, TATA box binding protein (TBP)-associated factor, 30kDa /// TAF10 RNA polymerase II, TATA box binding protein (TBP)-associated factor, 30kDa	TAF10	chr11p15.3	6881	Hs.584805	-0.804446	0.1963	-0.267378	-0.17758	2.09019	0.832081	Lower in ERneg	0.202682	1		1.04142
200056_s_at	NM_006333	nuclear DNA-binding protein /// nuclear DNA-binding protein	C1D	chr2p13-p12	10438	Hs.328883	-1.72014	-0.0907047	0.89429	0.279428	1.9092	0.594391	Lower in ERneg	0.276125	1		1.0577																														chr2p13
200057_s_at	NM_007363	non-POU domain containing, octamer-binding /// non-POU domain containing, octamer-binding	NONO	chrXq13.1	4841	Hs.533282	-1.77993	-1.32005	-0.103213	-1.26488	-1.04836	-2.04536	Higher in ERneg	0.0204095	0.672011		-1.06629
200058_s_at	BC001417	activating signal cointegrator 1 complex subunit 3-like 1 /// activating signal cointegrator 1 complex subunit 3-like 1	ASCC3L1	chr2q11.2	23020	Hs.246112	0.748329	0.525513	0.362881	0.461463	-0.635803	0.31639	Lower in ERneg	0.375853	1		1.01584				Carroll_ERbinding_within_50kb
200059_s_at	BC001360	ras homolog gene family, member A /// ras homolog gene family, member A	RHOA	chr3p21.3	387	Hs.247077	2.27702	-0.196718	1.69545	0.91464	3.10219	3.85505	Lower in ERneg	5.78524e-05	0.00698941	ERA gene	1.27315				Carroll_ERbinding_within_50kb					Musgrove_Myc_Repressed																					chr3p21
200060_s_at	BC001659	RNA binding protein S1, serine-rich domain /// RNA binding protein S1, serine-rich domain	RNPS1	chr16p13.3	10921	Hs.355643	-1.70466	-0.158038	-0.257265	-1.51333	-0.843322	-1.69038	Higher in ERneg	0.0454778	1		-1.08081				Carroll_ERbinding_within_50kb					Musgrove_Myc_Induced																					chr16p13
200061_s_at	BC000523	ribosomal protein S24 /// ribosomal protein S24	RPS24	chr10q22-q23	6229	Hs.356794	-2.36044	0.642648	-1.03381	-1.23185	1.02619	-0.910757	Higher in ERneg	0.181212	1		-1.02761			Carroll_6h_E2_Induced
200062_s_at	L05095	ribosomal protein L30 /// ribosomal protein L30	RPL30	chr8q22	6156	Hs.400295	-1.16951	-1.95723	0.283392	1.85833	-2.26825	-0.833484	Higher in ERneg	0.202286	1		-1.03771				Carroll_ERbinding_within_50kb
200063_s_at	BC002398	nucleophosmin (nucleolar phosphoprotein B23, numatrin) /// nucleophosmin (nucleolar phosphoprotein B23, numatrin)	NPM1	chr5q35	4869	Hs.557550	-1.28352	0.93302	-0.907921	0.215266	-0.822967	-1.11159	Higher in ERneg	0.133158	1		-1.04369			Carroll_6h_E2_Induced						Musgrove_Myc_Induced	Bild_MYC_Induced	DirectMycbinding.UP												MCA.Xu_Table.S4.Top.ranked.E2F.promoters_combined.E2F1..E2F4..or.E2F6.in.all.5.cell.types
200064_at	AF275719	heat shock 90kDa protein 1, beta /// heat shock 90kDa protein 1, beta	HSPCB	chr6p12	3326	Hs.509736	1.63394	-1.40734	1.63952	2.46893	-1.41709	0.799514	Lower in ERneg	0.211996	1		1.05061			Carroll_6h_E2_Induced	Carroll_ERbinding_within_50kb						Bild_MYC_Induced
200065_s_at	AF052179	ADP-ribosylation factor 1 /// ADP-ribosylation factor 1	ARF1	chr1q42	375	Hs.286221	0.112366	0.557354	0.258441	1.26746	0.216213	0.830659	Lower in ERneg	0.203083	1		1.02434
200066_at	AF182645	IK cytokine, down-regulator of HLA II /// IK cytokine, down-regulator of HLA II	IK	chr2p15-p14|5q31.3	3550	Hs.421245	0.641734	1.67872	1.51092	1.45098	3.44964	4.16817	Lower in ERneg	1.53527e-05	0.0023974	ERA gene	1.21215																														chr5q31
200067_x_at	AL078596	sorting nexin 3 /// sorting nexin 3	SNX3	chr6q21	8724	Hs.12102	-2.77766	-2.16096	-3.45962	-0.910196	-2.04421	-4.63064	Higher in ERneg	1.82269e-06	0.000422932	ERA gene	-1.23317									Musgrove_Myc_Repressed																					chr6q21
200068_s_at	M94859	calnexin /// calnexin	CANX	chr5q35	821	Hs.529890	0.754889	1.93475	1.1648	1.26672	0.623654	2.20315	Lower in ERneg	0.0137922	0.506741		1.08353			Carroll_6h_E2_Induced
200069_at	AI656011	squamous cell carcinoma antigen recognised by T cells 3 /// squamous cell carcinoma antigen recognised by T cells 3	SART3	chr12q24.1	9733	Hs.584842	-0.667331	0.49658	-0.515134	-0.555761	0.737175	-0.0251541	Higher in ERneg	0.489966	1		-1.00201																							MCA.Xu_Table.S4.Top.ranked.E2F.promoters_combined.E2F1..E2F4..or.E2F6.in.all.5.cell.types
200070_at	BC001393	chromosome 2 open reading frame 24 /// chromosome 2 open reading frame 24	C2orf24	chr2q35	27013	Hs.4973	-0.361425	1.19972	0.0779661	1.99475	2.00696	1.79313	Lower in ERneg	0.0364758	1		1.06736			Carroll_6h_E2_Repressed
200071_at	BF224259	survival motor neuron domain containing 1 /// survival motor neuron domain containing 1	SMNDC1	chr10q23	10285	Hs.79968	-2.04526	-1.37465	-1.50394	-0.849605	-0.997004	-2.77287	Higher in ERneg	0.00277822	0.150246		-1.11408
200072_s_at	AF061832	heterogeneous nuclear ribonucleoprotein M /// heterogeneous nuclear ribonucleoprotein M	HNRPM	chr19p13.3-p13.2	4670	Hs.465808	-0.191064	-0.0958062	0.666544	-0.269835	0.512564	0.533821	Lower in ERneg	0.296733	1		1.02694
200073_s_at	M94630	heterogeneous nuclear ribonucleoprotein D (AU-rich element RNA binding protein 1, 37kDa) /// heterogeneous nuclear ribonucleoprotein D (AU-rich element RNA binding protein 1, 37kDa)	HNRPD	chr4q21.1-q21.2	3184	Hs.480073	-0.805194	-0.363839	-1.4062	-1.10521	-0.249405	-1.60817	Higher in ERneg	0.0538994	1		-1.08015	Musgrove_E2_Induced															SGCGSSAAA_V.E2F1DP2_01	V.E2F1_Q6	V.E2F4DP2_01							Bild.E2F3.Induced
200074_s_at	U16738	ribosomal protein L14 /// ribosomal protein L14 /// ribosomal protein L14-like /// ribosomal protein L14-like	RPL14 /// RPL14L	chr3p22-p21.2 /// chr12q14.2	144581 /// 9045	Hs.567699	-0.505006	0.989119	-0.282762	-0.181698	1.57237	0.942571	Lower in ERneg	0.17295	1		1.02029			Carroll_6h_E2_Induced	Carroll_ERbinding_within_50kb
200075_s_at	BC006249	guanylate kinase 1 /// guanylate kinase 1	GUK1	chr1q32-q41	2987	Hs.376933	-1.37401	-0.680844	-0.297142	2.45027	-0.238907	-0.0853304	Higher in ERneg	0.465999	1		1.03385			Carroll_6h_E2_Repressed
200076_s_at	BC006479	hypothetical protein MGC2749 /// hypothetical protein MGC2749	MGC2749	chr19p13.11	79036	Hs.369785	-2.05309	-0.147889	-2.09512	-0.901434	-0.283675	-2.18702	Higher in ERneg	0.0143705	0.521732		-1.07031
200077_s_at	D87914	ornithine decarboxylase antizyme 1 /// ornithine decarboxylase antizyme 1	OAZ1	chr19p13.3	4946	Hs.446427	0.781124	0.32322	1.07208	1.57303	1.94817	2.63452	Lower in ERneg	0.00421278	0.206268		1.07974
200078_s_at	BC005876	ATPase, H+ transporting, lysosomal 21kDa, V0 subunit cPRIMEPRIME /// ATPase, H+ transporting, lysosomal 21kDa, V0 subunit cPRIMEPRIME	ATP6V0B	chr1p32.3	533	Hs.7476	-0.157684	-0.828201	0.560035	0.980085	1.36516	1.16125	Lower in ERneg	0.122769	1		1.05194			Carroll_6h_E2_Repressed							Bild_MYC_Induced															Bild.E2F3.Induced
200079_s_at	AF285758	lysyl-tRNA synthetase /// lysyl-tRNA synthetase	KARS	chr16q23-q24	3735	Hs.3100	-1.84289	-1.67045	-2.13745	-0.517983	-3.99406	-4.99887	Higher in ERneg	2.88329e-07	0.000100937	ERA gene	-1.29682									Musgrove_Myc_Induced		DirectMycbinding.UP
200080_s_at	AI955655	H3 histone, family 3A /// H3 histone, family 3A /// H3 histone, family 3A pseudogene /// H3 histone, family 3A pseudogene	H3F3A /// LOC440926	chr1q41 /// chr2q31.1	3020 /// 440926	Hs.533624	0.467482	1.01707	-0.366612	-0.466483	1.364	1.01187	Lower in ERneg	0.1558	1		1.03017
200081_s_at	BE741754	ribosomal protein S6 /// ribosomal protein S6	RPS6	chr9p21	6194	Hs.408073	-2.48533	-1.67044	-0.257846	-1.09988	-0.534309	-1.94696	Higher in ERneg	0.02577	0.798797		-1.13174			Carroll_6h_E2_Induced
200082_s_at	AI805587	ribosomal protein S7 /// ribosomal protein S7	RPS7	chr2p25	6201	Hs.546287	-2.72673	-2.86246	-1.89394	-0.526871	-2.1776	-3.48983	Higher in ERneg	0.000241662	0.0218636		-1.2225																														chr2p25
200083_at	AA621731	ubiquitin specific peptidase 22 /// ubiquitin specific peptidase 22	USP22	chr17p11.2	23326	Hs.462492	0.282758	2.35251	0.455327	-0.312246	2.19546	1.90837	Lower in ERneg	0.0281716	0.851103		1.18603
200084_at	BE748698	small acidic protein /// small acidic protein	SMAP	chr11p15.1	10944	Hs.546339	0.583679	0.272542	-0.272183	0.609202	1.22674	1.08625	Lower in ERneg	0.138683	1		1.04586																			MCA.Baliciunate_E2F4.G0_B					MCA.Xu.top250.E2F1_B.in.MCF7.cells
200085_s_at	NM_007108	transcription elongation factor B (SIII), polypeptide 2 (18kDa, elongin B) /// transcription elongation factor B (SIII), polypeptide 2 (18kDa, elongin B)	TCEB2	chr16p12.3	6923	Hs.172772	-0.171897	0.640629	1.31266	1.91035	1.92919	2.62263	Lower in ERneg	0.00436265	0.211935		1.14186			Carroll_6h_E2_Repressed																											chr16p12
200086_s_at	AA854966	cytochrome c oxidase subunit IV isoform 1 /// cytochrome c oxidase subunit IV isoform 1	COX4I1	chr16q22-qter	1327	Hs.433419	-1.42695	-0.849338	-2.41455	1.03894	-2.5608	-3.04509	Higher in ERneg	0.00116306	0.0756199		-1.13232
200087_s_at	AK024976	transmembrane emp24 domain trafficking protein 2 /// transmembrane emp24 domain trafficking protein 2	TMED2	chr12q24.31	10959	Hs.75914	1.03829	-0.846534	0.0863033	1.03658	2.08978	1.7052	Lower in ERneg	0.044079	1		1.10486			Carroll_6h_E2_Induced
200088_x_at	AK026491	ribosomal protein L12 /// ribosomal protein L12	RPL12	chr9q34	6136	Hs.408054	-2.74963	-0.854987	-0.0504166	-0.845577	0.952781	-1.10305	Higher in ERneg	0.135003	1		-1.01058				Carroll_ERbinding_within_50kb					Musgrove_Myc_Induced
200089_s_at	AI953886	ribosomal protein L4 /// ribosomal protein L4	RPL4	chr15q22	6124	Hs.432898	-2.19213	-0.773002	-1.86554	-0.917246	-1.74279	-3.34499	Higher in ERneg	0.000411422	0.0333707		-1.13576
200090_at	BG168896	farnesyltransferase, CAAX box, alpha /// farnesyltransferase, CAAX box, alpha	FNTA	chr8p22-q11	2339	Hs.370312	-1.44307	-1.13888	-0.1974	0.74032	-2.95469	-1.87797	Higher in ERneg	0.0301927	0.894861		-1.1529
200091_s_at	AA888388	ribosomal protein S25 /// ribosomal protein S25	RPS25	chr11q23.3	6230	Hs.512676	-1.19185	0.329154	-1.90508	-1.27433	-1.73133	-2.80851	Higher in ERneg	0.00248855	0.137641		-1.11615
200092_s_at	BF216701	ribosomal protein L37 /// ribosomal protein L37	RPL37	chr5p13	6167	Hs.80545	-3.36848	-1.09687	-1.46263	-0.930449	-0.772705	-2.3454	Higher in ERneg	0.00950325	0.384255		-1.07986
200093_s_at	N32864	histidine triad nucleotide binding protein 1 /// histidine triad nucleotide binding protein 1	HINT1	chr5q31.2	3094	Hs.483305	-1.62117	-0.713796	0.457495	0.431821	2.34209	0.262668	Lower in ERneg	0.396403	1		1.10102									Musgrove_Myc_Induced																					chr5q31
200094_s_at	AI004246	eukaryotic translation elongation factor 2 /// eukaryotic translation elongation factor 2	EEF2	chr19pter-q12	1938	Hs.515070	-0.91533	0.570356	0.906426	-0.523069	1.12902	0.963806	Lower in ERneg	0.167572	1		1.06925
200095_x_at	AA320764	ribosomal protein S10 /// ribosomal protein S10	RPS10	chr6p21.31	6204	Hs.539100	-2.17742	-1.47124	-0.434045	-0.654466	-2.9281	-3.2929	Higher in ERneg	0.000495799	0.0387808		-1.10036																														chr6p21
200096_s_at	AI862255	ATPase, H+ transporting, lysosomal 9kDa, V0 subunit e /// ATPase, H+ transporting, lysosomal 9kDa, V0 subunit e	ATP6V0E	chr5q35.1	8992	Hs.484188	-0.566162	1.81089	1.70939	2.81288	1.40111	2.15255	Lower in ERneg	0.0156771	0.556495		1.16155
200097_s_at	AI701949	heterogeneous nuclear ribonucleoprotein K /// heterogeneous nuclear ribonucleoprotein K	HNRPK	chr9q21.32-q21.33	3190	Hs.522257	-1.02431	-0.144694	-0.535735	-0.220833	3.62625	0.269026	Lower in ERneg	0.393955	1		1.06559																														chr9q21
200098_s_at	T33068	anaphase promoting complex subunit 5 /// anaphase promoting complex subunit 5	ANAPC5	chr12q24.31	51433	Hs.7101	-1.39365	3.01505	0.447754	-0.66593	2.96629	0.901748	Lower in ERneg	0.183595	1		1.06891									Musgrove_Myc_Induced		DirectMycbinding.UP															1		1
200099_s_at	AL356115	ribosomal protein S3A /// ribosomal protein S3A	RPS3A	chr4q31.2-q31.3	6189	Hs.356572	-1.16351	0.508553	-0.147814	-0.424583	0.936249	0.187831	Lower in ERneg	0.425505	1		1.02183				Carroll_ERbinding_within_50kb
200593_s_at	BC003621	heterogeneous nuclear ribonucleoprotein U (scaffold attachment factor A)	HNRPU	chr1q44	3192	Hs.166463	-0.408023	-0.98729	-0.159148	-1.24681	0.574458	-0.48064	Higher in ERneg	0.315386	1		-1.03392			Carroll_6h_E2_Induced								DirectMycbinding.UP														Bild.E2F3.Induced
200594_x_at	NM_004501	heterogeneous nuclear ribonucleoprotein U (scaffold attachment factor A)	HNRPU	chr1q44	3192	Hs.166463	0.123877	2.98238	-0.162065	-0.914339	3.33951	1.21207	Lower in ERneg	0.112744	1		1.08893											DirectMycbinding.UP														Bild.E2F3.Induced
200595_s_at	NM_003750	eukaryotic translation initiation factor 3, subunit 10 theta, 150/170kDa	EIF3S10	chr10q26	8661	Hs.523299	-2.2211	-0.577541	-1.05652	-0.550889	0.907215	-1.12529	Higher in ERneg	0.130233	1		-1.03248			Carroll_6h_E2_Induced
200596_s_at	BE614908	eukaryotic translation initiation factor 3, subunit 10 theta, 150/170kDa	EIF3S10	chr10q26	8661	Hs.523299	-1.38882	-0.598435	-1.32753	-1.71238	0.308213	-1.61399	Higher in ERneg	0.0532648	1		-1.07795			Carroll_6h_E2_Induced						Musgrove_Myc_Induced
200597_at	AI123320	eukaryotic translation initiation factor 3, subunit 10 theta, 150/170kDa	EIF3S10	chr10q26	8661	Hs.523299	-0.184759	-0.295732	-0.567412	-0.699133	3.17073	0.335699	Lower in ERneg	0.368549	1		1.05999			Carroll_6h_E2_Induced
200598_s_at	AI582238	tumor rejection antigen (gp96) 1	TRA1	chr12q24.2-q24.3	7184	Hs.192374	-0.454574	-2.41207	-0.439843	-0.871363	-1.00205	-1.93658	Higher in ERneg	0.0263983	0.812933		-1.17307		Carroll_3h_E2_Induced	Carroll_6h_E2_Induced				ER_B												MCA.Baliciunate_E2F4.G0_B	MCA.Ren.E2F4_B.NOT.E2F1_B
200599_s_at	NM_003299	tumor rejection antigen (gp96) 1	TRA1	chr12q24.2-q24.3	7184	Hs.192374	-1.43857	-0.798814	-1.85883	-0.504887	-1.53468	-2.86817	Higher in ERneg	0.00206427	0.118105		-1.10036			Carroll_6h_E2_Induced				ER_B												MCA.Baliciunate_E2F4.G0_B	MCA.Ren.E2F4_B.NOT.E2F1_B
200600_at	NM_002444	moesin	MSN	chrXq11.2-q12	4478	Hs.87752	-2.81489	-1.51829	-2.7711	-2.29807	-5.03426	-6.76558	Higher in ERneg	6.63886e-12	2.17562e-08	ERA gene	-1.57272
200601_at	U48734	actinin, alpha 4	ACTN4	chr19q13	81	Hs.270291	-2.13968	-0.376569	-0.945639	-1.5059	-2.07117	-3.06952	Higher in ERneg	0.001072	0.0711877		-1.19821				Carroll_ERbinding_within_50kb
200602_at	NM_000484	amyloid beta (A4) precursor protein (peptidase nexin-II, Alzheimer disease)	APP	chr21q21.2|21q21.3	351	Hs.434980	-1.84617	0.174502	-3.06959	-1.11287	-2.21833	-3.96359	Higher in ERneg	3.69156e-05	0.00487697	ERA gene	-1.27412									Musgrove_Myc_Repressed		DirectMycbinding.UP
200603_at	AL050038	protein kinase, cAMP-dependent, regulatory, type I, alpha (tissue specific extinguisher 1)	PRKAR1A	chr17q23-q24	5573	Hs.280342	2.73062	1.11547	1.65116	1.62542	4.60798	4.71712	Lower in ERneg	1.19602e-06	0.000301819	ERA gene	1.36953
200604_s_at	M18468	protein kinase, cAMP-dependent, regulatory, type I, alpha (tissue specific extinguisher 1)	PRKAR1A	chr17q23-q24	5573	Hs.280342	3.44897	-1.72573	1.22849	1.20214	2.74938	1.55627	Lower in ERneg	0.0598223	1		1.37184
200605_s_at	NM_002734	protein kinase, cAMP-dependent, regulatory, type I, alpha (tissue specific extinguisher 1)	PRKAR1A	chr17q23-q24	5573	Hs.280342	3.68753	-0.819395	1.53642	1.50539	3.89187	2.34567	Lower in ERneg	0.00949654	0.384236		1.49122
200606_at	NM_004415	desmoplakin	DSP	chr6p24	1832	Hs.519873	0.116698	0.65933	0.121264	-0.364091	-0.0853019	0.148137	Lower in ERneg	0.441117	1		1.00587				Carroll_ERbinding_within_50kb
200607_s_at	BG289967	RAD21 homolog (S. pombe)	RAD21	chr8q24	5885	Hs.81848	0.669313	-3.08831	0.261134	-0.28107	-1.73473	-1.11933	Higher in ERneg	0.131499	1		-1.18311			Carroll_6h_E2_Induced				ER_B																	MCA.Xu.top250.E2F1_B.in.MCF7.cells		1		1
200608_s_at	NM_006265	RAD21 homolog (S. pombe)	RAD21	chr8q24	5885	Hs.81848	-0.0298558	-1.35364	-0.779116	0.246708	-1.33812	-1.64235	Higher in ERneg	0.0502586	1		-1.13351			Carroll_6h_E2_Induced				ER_B																	MCA.Xu.top250.E2F1_B.in.MCF7.cells		1		1
200609_s_at	NM_017491	WD repeat domain 1	WDR1	chr4p16.1	9948	Hs.128548	1.61918	1.20347	0.91755	0.386955	1.23274	2.29659	Lower in ERneg	0.0108212	0.423637		1.07281																														chr4p16
200610_s_at	NM_005381	nucleolin	NCL	chr2q12-qter	4691	Hs.79110	-1.53429	-2.75153	-1.67126	-1.75169	-1.99536	-3.97669	Higher in ERneg	3.49411e-05	0.0046843	ERA gene	-1.15197	Musgrove_E2_Induced		Carroll_6h_E2_Induced						Musgrove_Myc_Induced	Bild_MYC_Induced	DirectMycbinding.UP				REN_E2F1_TARGETS	SGCGSSAAA_V.E2F1DP2_01	V.E2F1_Q6	V.E2F4DP2_01
200611_s_at	AB010427	WD repeat domain 1	WDR1	chr4p16.1	9948	Hs.128548	0.16012	-0.0830935	1.56048	-0.227594	-0.717442	0.350333	Lower in ERneg	0.363044	1		-1.00293																														chr4p16
200612_s_at	NM_001282	adaptor-related protein complex 2, beta 1 subunit	AP2B1	chr17q11.2-q12	163	Hs.514819	3.17816	2.25132	1.75548	0.906709	3.01177	4.22424	Lower in ERneg	1.19876e-05	0.00197036	ERA gene	1.32067
200613_at	NM_004068	adaptor-related protein complex 2, mu 1 subunit	AP2M1	chr3q28	1173	Hs.518460	-1.60825	0.781622	-0.379345	0.1706	-1.07768	-1.14168	Higher in ERneg	0.126794	1		-1.03705							ER_B
200614_at	NM_004859	clathrin, heavy polypeptide (Hc)	CLTC	chr17q11-qter	1213	Hs.491351	3.13434	2.10937	1.33125	2.25241	3.32263	4.08142	Lower in ERneg	2.23808e-05	0.00325871	ERA gene	1.27773			Carroll_6h_E2_Induced
200615_s_at	AL567295	adaptor-related protein complex 2, beta 1 subunit	AP2B1	chr17q11.2-q12	163	Hs.514819	2.25061	0.0465373	2.41304	1.13565	1.83518	3.55724	Lower in ERneg	0.000187382	0.0178855		1.25969
200616_s_at	BC000371	KIAA0152	KIAA0152	chr12q24.31	9761	Hs.507074	0.617811	1.11084	0.534746	-0.484647	-0.322949	0.484609	Lower in ERneg	0.313977	1		1.03833
200617_at	NM_014730	KIAA0152	KIAA0152	chr12q24.31	9761	Hs.507074	0.717616	1.93744	1.59717	0.427491	0.765038	2.29315	Lower in ERneg	0.0109198	0.426578		1.10682
200618_at	NM_006148	LIM and SH3 protein 1	LASP1	chr17q11-q21.3	3927	Hs.334851	2.95984	-0.720062	0.950036	1.42603	2.7473	2.17912	Lower in ERneg	0.0146615	0.52943		1.15854			Carroll_6h_E2_Repressed						Musgrove_Myc_Repressed		DirectMycbinding.DOWN
200619_at	NM_006842	splicing factor 3b, subunit 2, 145kDa	SF3B2	chr11q13.1	10992	Hs.406423	0.521806	1.21287	0.422028	-0.129744	1.32795	1.59203	Lower in ERneg	0.0556887	1		1.05137				Carroll_ERbinding_within_50kb																										chr11q13
200620_at	NM_004872	transmembrane protein 59	TMEM59	chr1p36-p31	9528	Hs.523262	-0.577503	1.00598	1.58185	1.77604	2.78976	3.19102	Lower in ERneg	0.000708865	0.0511333		1.20358							ER_B		Musgrove_Myc_Repressed
200621_at	NM_004078	cysteine and glycine-rich protein 1	CSRP1	chr1q32	1465	Hs.108080	-0.857394	-0.832677	0.224898	-0.212321	0.090905	-0.404344	Higher in ERneg	0.34298	1		-1.05244			Carroll_6h_E2_Repressed
200622_x_at	AV685208	calmodulin 3 (phosphorylase kinase, delta)	CALM3	chr19q13.2-q13.3	808	Hs.515487	0.174682	-0.614428	1.30657	1.70137	2.36319	2.57772	Lower in ERneg	0.00497266	0.23452		1.17408																										1		1
200623_s_at	NM_005184	calmodulin 3 (phosphorylase kinase, delta)	CALM3	chr19q13.2-q13.3	808	Hs.515487	0.303147	0.331374	0.0764828	-1.57198	0.746897	0.308365	Lower in ERneg	0.378902	1		1.02167																										1		1
200624_s_at	AA577695	matrin 3	MATR3	chr5q31.2	9782	Hs.587170	0.132268	0.463767	1.3573	1.45964	2.98467	3.25194	Lower in ERneg	0.000573096	0.0433822		1.18498		Carroll_3h_E2_Induced	Carroll_6h_E2_Induced																											chr5q31
200625_s_at	NM_006367	CAP, adenylate cyclase-associated protein 1 (yeast)	CAP1	chr1p34.2	10487	Hs.370581	-0.705238	-0.583172	0.313571	0.210967	-0.710279	-0.636925	Higher in ERneg	0.262087	1		-1.0263																														chr1p34
200626_s_at	NM_018834	matrin 3	MATR3	chr5q31.2	9782	Hs.268939	-0.832301	1.20792	0.754682	1.16359	4.08496	1.76961	Lower in ERneg	0.0383961	1		1.16729		Carroll_3h_E2_Induced	Carroll_6h_E2_Induced																											chr5q31
200627_at	BC003005	prostaglandin E synthase 3 (cytosolic)	PTGES3	chr12q13.3|12	10728	Hs.50425	0.205066	-0.916	0.880756	1.23072	2.1444	2.00018	Lower in ERneg	0.0227404	0.728996		1.08241			Carroll_6h_E2_Induced	Carroll_ERbinding_within_50kb																										chr12q13
200628_s_at	M61715	tryptophanyl-tRNA synthetase	WARS	chr14q32.31	7453	Hs.497599	0.0123915	-2.48091	-1.9514	-0.060752	-3.25533	-3.03893	Higher in ERneg	0.00118711	0.0768659		-1.39971
200629_at	NM_004184	tryptophanyl-tRNA synthetase	WARS	chr14q32.31	7453	Hs.497599	-0.122175	-2.22466	-1.90969	-0.207894	-3.046	-3.7647	Higher in ERneg	8.33751e-05	0.00935671	ERA gene	-1.50145
200630_x_at	AV702810	SET translocation (myeloid leukemia-associated)	SET	chr9q34	6418	Hs.436687	-1.15282	-0.308728	-2.1673	-2.82862	-1.72503	-3.14777	Higher in ERneg	0.0008226	0.0576286		-1.14279
200631_s_at	NM_003011	SET translocation (myeloid leukemia-associated)	SET	chr9q34	6418	Hs.436687	0.206522	0.353639	-1.20103	-1.68702	0.691816	-0.510207	Higher in ERneg	0.304953	1		-1.06465			Carroll_6h_E2_Induced						Musgrove_Myc_Induced	Bild_MYC_Induced															Bild.E2F3.Induced
200632_s_at	NM_006096	N-myc downstream regulated gene 1	NDRG1	chr8q24.3	10397	Hs.372914	-2.63144	-1.32927	-0.0771953	-0.666327	-5.53545	-2.21828	Higher in ERneg	0.0132679	0.492771		-1.55754	Musgrove_E2_Repressed		Carroll_6h_E2_Repressed	Carroll_ERbinding_within_50kb						Bild_MYC_Repressed
200633_at	NM_018955	ubiquitin B /// ubiquitin B	UBB	chr17p12-p11.2	7314	Hs.356190	1.38674	-0.788047	0.446605	0.552081	1.22378	1.40364	Lower in ERneg	0.0802125	1		1.05393																										1		1
200634_at	NM_005022	profilin 1	PFN1	chr17p13.3	5216	Hs.494691	-1.08101	-0.733578	-1.31573	-0.333048	-0.878768	-1.96065	Higher in ERneg	0.0249596	0.78086		-1.08528
200635_s_at	AU145351	protein tyrosine phosphatase, receptor type, F	PTPRF	chr1p34	5792	Hs.272062	-0.813757	-0.722101	-1.51725	-0.99424	-0.932584	-2.19742	Higher in ERneg	0.0139951	0.511722		-1.18513				Carroll_ERbinding_within_50kb						Bild_MYC_Repressed															Bild.E2F3.Repressed					chr1p34
200636_s_at	NM_002840	protein tyrosine phosphatase, receptor type, F	PTPRF	chr1p34	5792	Hs.272062	-0.0329987	-0.00258538	-1.2513	-0.654758	-0.475512	-1.18673	Higher in ERneg	0.117668	1		-1.0998				Carroll_ERbinding_within_50kb																										chr1p34
200637_s_at	AI762627	protein tyrosine phosphatase, receptor type, F	PTPRF	chr1p34	5792	Hs.272062	-1.27798	-1.94023	-0.612544	-0.813844	-1.40885	-2.45996	Higher in ERneg	0.00694767	0.303744		-1.2276				Carroll_ERbinding_within_50kb						Bild_MYC_Repressed															Bild.E2F3.Repressed					chr1p34
200638_s_at	BC003623	tyrosine 3-monooxygenase/tryptophan 5-monooxygenase activation protein, zeta polypeptide	YWHAZ	chr8q23.1	7534	Hs.492407	0.143817	-2.90923	-0.137475	1.21876	-3.30116	-1.08578	Higher in ERneg	0.138788	1		-1.15239			Carroll_6h_E2_Induced
200639_s_at	NM_003406	tyrosine 3-monooxygenase/tryptophan 5-monooxygenase activation protein, zeta polypeptide	YWHAZ	chr8q23.1	7534	Hs.492407	0.772123	-2.14316	-0.762117	0.653358	-3.46595	-1.25299	Higher in ERneg	0.105106	1		-1.13013
200640_at	NM_003406	tyrosine 3-monooxygenase/tryptophan 5-monooxygenase activation protein, zeta polypeptide	YWHAZ	chr8q23.1	7534	Hs.492407	1.67961	-2.90255	0.462864	1.20781	-3.23884	-0.43759	Higher in ERneg	0.330842	1		-1.08965
200641_s_at	U28964	tyrosine 3-monooxygenase/tryptophan 5-monooxygenase activation protein, zeta polypeptide	YWHAZ	chr8q23.1	7534	Hs.492407	0.318119	-3.20214	0.631973	1.40864	-2.57817	-0.715014	Higher in ERneg	0.2373	1		-1.11764			Carroll_6h_E2_Induced
200642_at	NM_000454	superoxide dismutase 1, soluble (amyotrophic lateral sclerosis 1 (adult))	SOD1	chr21q22.1|21q22.11	6647	Hs.443914	1.08669	0.688731	0.244572	0.500337	1.27799	1.66364	Lower in ERneg	0.048092	1		1.06495																														chr21q22
200643_at	NM_005336	high density lipoprotein binding protein (vigilin)	HDLBP	chr2q37	3069	Hs.471851	0.142183	0.251807	0.447178	0.501186	-0.802525	-0.014205	Higher in ERneg	0.494333	1		-1.02357				Carroll_ERbinding_within_50kb							DirectMycbinding.UP
200644_at	NM_023009	MARCKS-like 1	MARCKSL1	chr1p35.1	65108	Hs.75061	2.46371	-0.50453	-0.414388	-0.752403	0.356998	0.368319	Lower in ERneg	0.356318	1		1.01689				Carroll_ERbinding_within_50kb																					Bild.E2F3.Induced
200645_at	NM_007278	GABA(A) receptor-associated protein	GABARAP	chr17p13.1	11337	Hs.84359	1.04162	1.31604	0.39698	0.446398	2.52215	2.70482	Lower in ERneg	0.00341706	0.175176		1.08917							ER_B		Musgrove_Myc_Repressed
200646_s_at	NM_006184	nucleobindin 1	NUCB1	chr19q13.2-q13.4	4924	Hs.515524	0.476566	0.511189	0.765303	0.977357	-0.235796	0.84453	Lower in ERneg	0.199187	1		1.04085
200647_x_at	NM_003752	eukaryotic translation initiation factor 3, subunit 8, 110kDa	EIF3S8	chr16p11.2	8663	Hs.567374	-0.38237	0.293559	1.11473	0.660234	-0.36604	0.518005	Lower in ERneg	0.302227	1		1.04019									Musgrove_Myc_Induced
200648_s_at	NM_002065	glutamate-ammonia ligase (glutamine synthetase)	GLUL	chr1q31	2752	Hs.518525	-0.446132	1.46626	1.70757	1.28333	4.64621	2.62642	Lower in ERneg	0.0043144	0.210067		1.55345				Carroll_ERbinding_within_50kb
200649_at	BC002356	nucleobindin 1	NUCB1	chr19q13.2-q13.4	4924	Hs.515524	-0.093182	1.76859	-0.854586	-0.328456	-0.983513	-0.58087	Higher in ERneg	0.280664	1		-1.02441
200650_s_at	NM_005566	lactate dehydrogenase A	LDHA	chr11p15.4	3939	Hs.2795	-0.167516	-0.369282	-2.47218	0.50425	-2.13833	-2.76122	Higher in ERneg	0.00287929	0.154101		-1.13541			Carroll_6h_E2_Induced						Musgrove_Myc_Induced		DirectMycbinding.UP	Myc_M
200651_at	NM_006098	guanine nucleotide binding protein (G protein), beta polypeptide 2-like 1	GNB2L1	chr5q35.3	10399	Hs.5662	-0.891021	0.161041	1.14543	1.14121	0.936861	1.30895	Lower in ERneg	0.0952758	1		1.0393
200652_at	NM_003145	signal sequence receptor, beta (translocon-associated protein beta)	SSR2	chr1q21-q23	6746	Hs.74564	-0.81231	1.4706	-1.03322	-0.912414	-1.00297	-1.29878	Higher in ERneg	0.0970096	1		-1.06699			Carroll_6h_E2_Repressed
200653_s_at	M27319	calmodulin 1 (phosphorylase kinase, delta)	CALM1	chr14q24-q31	801	Hs.282410	0.306365	-1.12114	1.09085	2.75282	1.22215	1.23772	Lower in ERneg	0.107909	1		1.13287			Carroll_6h_E2_Induced						Musgrove_Myc_Repressed																	1		1
200654_at	J02783	procollagen-proline, 2-oxoglutarate 4-dioxygenase (proline 4-hydroxylase), beta polypeptide (protein disulfide isomerase-associated 1)	P4HB	chr17q25	5034	Hs.464336	0.817249	1.25801	-1.99887	1.45416	0.848331	0.707328	Lower in ERneg	0.239681	1		1.03426
200655_s_at	NM_006888	calmodulin 1 (phosphorylase kinase, delta)	CALM1	chr14q24-q31	801	Hs.282410	1.74331	-1.20441	1.08141	1.98491	1.76537	1.7948	Lower in ERneg	0.0363427	1		1.14905			Carroll_6h_E2_Induced																							1		1
200656_s_at	NM_000918	procollagen-proline, 2-oxoglutarate 4-dioxygenase (proline 4-hydroxylase), beta polypeptide (protein disulfide isomerase-associated 1)	P4HB	chr17q25	5034	Hs.464336	1.14851	1.08692	-1.18019	1.55873	1.28508	1.21871	Lower in ERneg	0.111477	1		1.10481
200657_at	NM_001152	solute carrier family 25 (mitochondrial carrier; adenine nucleotide translocator), member 5	SLC25A5	chrXq24-q26	292	Hs.522767	-0.268339	-1.58044	-0.810382	-0.967453	-2.44276	-2.85035	Higher in ERneg	0.00218356	0.123946		-1.20195
200658_s_at	AL560017	prohibitin	PHB	chr17q21	5245	Hs.514303	1.21181	-0.115454	-0.364547	1.2041	0.568783	0.851909	Lower in ERneg	0.197132	1		1.14654							ER_B		Musgrove_Myc_Induced	Bild_MYC_Induced																				chr17q21
200659_s_at	NM_002634	prohibitin	PHB	chr17q21	5245	Hs.514303	1.9203	0.434487	0.297243	1.00598	3.07731	2.91037	Lower in ERneg	0.00180498	0.106021		1.25073							ER_B		Musgrove_Myc_Induced																					chr17q21
200660_at	NM_005620	S100 calcium binding protein A11 (calgizzarin)	S100A11	chr1q21	6282	Hs.417004	-1.54954	-0.0188345	0.129881	0.672185	-2.63738	-1.28421	Higher in ERneg	0.0995347	1		-1.13763				Carroll_ERbinding_within_50kb					Musgrove_Myc_Repressed
200661_at	NM_000308	protective protein for beta-galactosidase (galactosialidosis)	PPGB	chr20q13.1	5476	Hs.517076	2.84393	-0.26219	1.87252	1.53177	-1.49946	1.21673	Lower in ERneg	0.111853	1		1.10916			Carroll_6h_E2_Repressed						Musgrove_Myc_Repressed
200662_s_at	NM_014765	translocase of outer mitochondrial membrane 20 homolog (yeast)	TOMM20	chr1q42	9804	Hs.533192	-0.53145	0.563187	1.14918	0.618774	1.05616	1.48473	Lower in ERneg	0.0688076	1		1.08951		Carroll_3h_E2_Induced	Carroll_6h_E2_Induced						Musgrove_Myc_Induced	Bild_MYC_Induced	DirectMycbinding.UP
200663_at	NM_001780	CD63 antigen (melanoma 1 antigen)	CD63	chr12q12-q13	967	Hs.445570	3.17345	1.08312	1.68868	2.89493	4.48583	4.07066	Lower in ERneg	2.34401e-05	0.00338684	ERA gene	1.23673									Musgrove_Myc_Repressed
200664_s_at	BG537255	DnaJ (Hsp40) homolog, subfamily B, member 1	DNAJB1	chr19p13.2	3337	Hs.515210	-0.680758	-1.72205	0.259096	0.0571259	-0.623341	-0.971372	Higher in ERneg	0.165682	1		-1.06684
200665_s_at	NM_003118	secreted protein, acidic, cysteine-rich (osteonectin) /// secreted protein, acidic, cysteine-rich (osteonectin)	SPARC	chr5q31.3-q32	6678	Hs.111779	0.563693	2.02839	1.12045	-0.324515	1.0616	1.99011	Lower in ERneg	0.0232897	0.741594		1.12995				Carroll_ERbinding_within_50kb																										chr5q31
200666_s_at	NM_006145	DnaJ (Hsp40) homolog, subfamily B, member 1	DNAJB1	chr19p13.2	3337	Hs.515210	-0.554546	0.376712	0.685059	0.157301	-0.69711	-0.10007	Higher in ERneg	0.460144	1		-1.00945			Carroll_6h_E2_Repressed							Bild_MYC_Induced
200667_at	BF448062	ubiquitin-conjugating enzyme E2D 3 (UBC4/5 homolog, yeast)	UBE2D3	chr4q24	7323	Hs.518773	1.76149	1.30427	0.455305	0.0284523	1.84649	2.41175	Lower in ERneg	0.00793805	0.335738		1.10627											DirectMycbinding.DOWN
200668_s_at	BC003395	ubiquitin-conjugating enzyme E2D 3 (UBC4/5 homolog, yeast)	UBE2D3	chr4q24	7323	Hs.518773	0.0860892	-0.390181	0.869583	1.03496	1.35334	1.54953	Lower in ERneg	0.0606272	1		1.09248			Carroll_6h_E2_Induced								DirectMycbinding.DOWN
200669_s_at	NM_003340	ubiquitin-conjugating enzyme E2D 3 (UBC4/5 homolog, yeast)	UBE2D3	chr4q24	7323	Hs.518773	0.855212	-1.87055	0.765805	0.618904	0.733734	0.58732	Lower in ERneg	0.278494	1		1.05175			Carroll_6h_E2_Induced								DirectMycbinding.DOWN
200670_at	NM_005080	X-box binding protein 1	XBP1	chr22q12.1|22q12	7494	Hs.437638	4.55462	2.75925	4.24657	2.6486	6.73022	7.06837	Lower in ERneg	7.83842e-13	4.40352e-09	ERA gene	2.75092	Musgrove_E2_Induced	Carroll_3h_E2_Induced	Carroll_6h_E2_Induced	Carroll_ERbinding_within_50kb				Oh.E2.Induced																	Bild.E2F3.Repressed
200671_s_at	N92501	spectrin, beta, non-erythrocytic 1	SPTBN1	chr2p21	6711	Hs.503178	-2.87775	-0.607296	0.507962	-0.451662	-0.500139	-1.20248	Higher in ERneg	0.11459	1		-1.06826				Carroll_ERbinding_within_50kb																										chr2p21
200672_x_at	NM_003128	spectrin, beta, non-erythrocytic 1	SPTBN1	chr2p21	6711	Hs.503178	-2.81819	-0.523226	1.18268	0.182772	0.339454	-0.536757	Higher in ERneg	0.295718	1		1.00258				Carroll_ERbinding_within_50kb																										chr2p21
200673_at	NM_014713	lysosomal-associated protein transmembrane 4 alpha	LAPTM4A	chr2p24.1	9741	Hs.467807	0.424829	1.45264	0.680958	0.608261	2.94016	3.00847	Lower in ERneg	0.00131283	0.0828906		1.08199				Carroll_ERbinding_within_50kb
200674_s_at	NM_000994	ribosomal protein L32	RPL32	chr3p25-p24	6161	Hs.265174	-2.00122	0.905335	-1.46683	-0.864513	0.0991181	-1.16199	Higher in ERneg	0.12262	1		-1.05701																								MCA.Xu.top250.E2F1_B.in.MCF7.cells
200675_at	NM_004356	CD81 antigen (target of antiproliferative antibody 1)	CD81	chr11p15.5	975	Hs.54457	0.538007	-0.261319	0.734027	0.636937	0.982581	1.31427	Lower in ERneg	0.0943771	1		1.04052																										1			1
200676_s_at	NM_003347	ubiquitin-conjugating enzyme E2L 3	UBE2L3	chr22q11.21	7332	Hs.108104	1.09248	-0.192319	-0.20835	-0.243984	-1.07595	-0.585476	Higher in ERneg	0.279114	1		-1.01787			Carroll_6h_E2_Repressed
200677_at	NM_004339	pituitary tumor-transforming 1 interacting protein	PTTG1IP	chr21q22.3	754	Hs.474010	-0.472521	1.65451	-1.26963	-0.277701	-0.92463	-0.906902	Higher in ERneg	0.182229	1		-1.04657									Musgrove_Myc_Repressed																					chr21q22
200678_x_at	NM_002087	granulin	GRN	chr17q21.32	2896	Hs.514220	1.60735	-0.481993	0.916779	0.668387	0.325289	1.26796	Lower in ERneg	0.102407	1		1.09045			Carroll_6h_E2_Repressed						Musgrove_Myc_Repressed																	1			1	chr17q21
200679_x_at	BE311760	high-mobility group box 1	HMGB1	chr13q12	3146	Hs.434102	-1.07226	-2.71947	-0.453325	-2.19509	-0.843692	-2.19083	Higher in ERneg	0.0142321	0.517504		-1.16351			Carroll_6h_E2_Induced								DirectMycbinding.UP
200680_x_at	NM_002128	high-mobility group box 1	HMGB1	chr13q12	3146	Hs.434102	-0.463622	-1.6061	-0.742471	-2.72932	-0.666164	-1.94802	Higher in ERneg	0.0257064	0.797665		-1.08552			Carroll_6h_E2_Induced								DirectMycbinding.UP														Bild.E2F3.Induced
200681_at	NM_006708	glyoxalase I	GLO1	chr6p21.3-p21.1	2739	Hs.268849	0.0574959	-1.70623	-0.0749083	0.396741	-1.14869	-1.15751	Higher in ERneg	0.123533	1		-1.12704			Carroll_6h_E2_Induced							Bild_MYC_Induced																				chr6p21
200682_s_at	BG531983	ubiquitin-conjugating enzyme E2L 3	UBE2L3	chr22q11.21	7332	Hs.108104	0.261498	-2.82267	-1.83353	0.230153	-0.613137	-1.46549	Higher in ERneg	0.0713942	1		-1.06319
200683_s_at	BE964689	ubiquitin-conjugating enzyme E2L 3	UBE2L3	chr22q11.21	7332	Hs.108104	1.34959	-2.39698	-1.06241	-0.79876	-0.287602	-0.959192	Higher in ERneg	0.168731	1		-1.02452
200684_s_at	AI819709	ubiquitin-conjugating enzyme E2L 3	UBE2L3	chr22q11.21	7332	Hs.108104	2.01474	-2.25086	0.0500668	0.113823	-0.245597	-0.0738107	Higher in ERneg	0.47058	1		1.02021
200685_at	AU146237	splicing factor, arginine/serine-rich 11	SFRS11	chr1p31	9295	Hs.479693	-0.710801	1.38635	-1.19897	0.121735	-0.00682818	-0.452834	Higher in ERneg	0.325334	1		-1.03058							ER_B
200686_s_at	NM_004768	splicing factor, arginine/serine-rich 11	SFRS11	chr1p31	9295	Hs.479693	-1.44134	2.06417	-1.46524	-1.45903	-0.317876	-0.758448	Higher in ERneg	0.224092	1		-1.05714			Carroll_6h_E2_Induced				ER_B
200687_s_at	NM_012426	splicing factor 3b, subunit 3, 130kDa	SF3B3	chr16q22.1	23450	Hs.514435	0.25569	-1.09455	-2.63623	-1.48493	-2.873	-3.95773	Higher in ERneg	3.78322e-05	0.00497855	ERA gene	-1.21341									Musgrove_Myc_Induced
200688_at	D13642	splicing factor 3b, subunit 3, 130kDa	SF3B3	chr16q22.1	23450	Hs.514435	-1.36031	-1.20091	-1.3103	-1.58411	-2.07008	-3.30504	Higher in ERneg	0.000474815	0.0374441		-1.11334
200689_x_at	NM_001404	eukaryotic translation elongation factor 1 gamma	EEF1G	chr11q12.3	1937	Hs.144835	-0.781348	0.0361061	-0.197555	-0.748846	-1.59945	-1.59461	Higher in ERneg	0.0553994	1		-1.04292
200690_at	AA927701	heat shock 70kDa protein 9B (mortalin-2)	HSPA9B	chr5q31.1	3313	Hs.184233	0.015183	1.33419	0.54778	2.06561	1.61308	2.29938	Lower in ERneg	0.0107416	0.421222		1.09477			Carroll_6h_E2_Induced							Bild_MYC_Induced													MCA.Xu_Table.S4.Top.ranked.E2F.promoters_combined.E2F1..E2F4..or.E2F6.in.all.5.cell.types							chr5q31
200691_s_at	BC000478	heat shock 70kDa protein 9B (mortalin-2)	HSPA9B	chr5q31.1	3313	Hs.184233	0.982202	0.639031	0.738794	2.01348	1.51371	2.44056	Lower in ERneg	0.00733227	0.315703		1.13906			Carroll_6h_E2_Induced						Musgrove_Myc_Induced	Bild_MYC_Induced													MCA.Xu_Table.S4.Top.ranked.E2F.promoters_combined.E2F1..E2F4..or.E2F6.in.all.5.cell.types							chr5q31
200692_s_at	NM_004134	heat shock 70kDa protein 9B (mortalin-2)	HSPA9B	chr5q31.1	3313	Hs.184233	1.20764	-0.176383	1.3486	1.49504	1.51815	2.47422	Lower in ERneg	0.00667642	0.29478		1.15994			Carroll_6h_E2_Induced							Bild_MYC_Induced													MCA.Xu_Table.S4.Top.ranked.E2F.promoters_combined.E2F1..E2F4..or.E2F6.in.all.5.cell.types							chr5q31
200693_at	NM_006826	tyrosine 3-monooxygenase/tryptophan 5-monooxygenase activation protein, theta polypeptide /// mindbomb homolog 1 (Drosophila)	YWHAQ /// MIB1	chr2p25.1 /// chr18q11.2	10971 /// 57534	Hs.74405	-0.824332	-3.28219	-0.986022	-0.319148	-1.54425	-2.1577	Higher in ERneg	0.0154756	0.551165		-1.15011			Carroll_6h_E2_Induced						Musgrove_Myc_Induced
200694_s_at	NM_020414	DEAD (Asp-Glu-Ala-Asp) box polypeptide 24	DDX24	chr14q32	57062	Hs.510328	-0.16147	-0.622204	1.09595	-0.44084	2.04667	1.56263	Lower in ERneg	0.0590696	1		1.03557
200695_at	NM_014225	protein phosphatase 2 (formerly 2A), regulatory subunit A (PR 65), alpha isoform	PPP2R1A	chr19q13.41	5518	Hs.467192	1.82841	-0.161367	1.97812	0.869889	1.5008	2.83854	Lower in ERneg	0.00226601	0.127605		1.12829
200696_s_at	NM_000177	gelsolin (amyloidosis, Finnish type)	GSN	chr9q33	2934	Hs.522373	0.263576	-0.645431	0.958682	-0.207038	0.579722	0.738811	Lower in ERneg	0.230011	1		1.05129				Carroll_ERbinding_within_50kb					Musgrove_Myc_Repressed	Bild_MYC_Repressed
200697_at	NM_000188	hexokinase 1	HK1	chr10q22	3098	Hs.370365	0.278238	1.24532	2.03281	1.10475	0.971458	2.5118	Lower in ERneg	0.00600579	0.271137		1.0921				Carroll_ERbinding_within_50kb		ER_B	ER_B
200698_at	AL542253	KDEL (Lys-Asp-Glu-Leu) endoplasmic reticulum protein retention receptor 2	KDELR2	chr7p22.1	11014	Hs.520210	-1.37668	0.348485	-0.10586	1.3449	0.437024	0.252823	Lower in ERneg	0.400203	1		1.01352
200699_at	BE962456	KDEL (Lys-Asp-Glu-Leu) endoplasmic reticulum protein retention receptor 2	KDELR2	chr7p22.1	11014	Hs.520210	-0.0548176	1.40885	-0.0407248	1.96253	0.542791	1.22912	Lower in ERneg	0.109514	1		1.07693
200700_s_at	NM_006854	KDEL (Lys-Asp-Glu-Leu) endoplasmic reticulum protein retention receptor 2	KDELR2	chr7p22.1	11014	Hs.520210	0.211407	-1.22515	0.153951	0.893749	-0.216806	-0.106617	Higher in ERneg	0.457546	1		-1.02597
200701_at	NM_006432	Niemann-Pick disease, type C2	NPC2	chr14q24.3	10577	Hs.433222	0.249969	-1.26004	-1.31243	-0.546926	-1.41324	-2.08552	Higher in ERneg	0.0185112	0.626207		-1.10674									Musgrove_Myc_Repressed
200702_s_at	BG421209	DEAD (Asp-Glu-Ala-Asp) box polypeptide 24	DDX24	chr14q32	57062	Hs.510328	-0.69786	-0.610948	0.26405	-0.792773	-0.482161	-0.797031	Higher in ERneg	0.212716	1		-1.05459									Musgrove_Myc_Induced
200703_at	NM_003746	dynein, cytoplasmic, light polypeptide 1	DNCL1	chr12q24.23	8655	Hs.5120	-1.78505	0.546293	0.546601	-0.748894	-0.830755	-0.8182	Higher in ERneg	0.206622	1		-1.02385
200704_at	AB034747	lipopolysaccharide-induced TNF factor	LITAF	chr16p13.13	9516	Hs.459940	-1.5326	-2.47127	-0.256577	-0.0173442	-0.691661	-1.64231	Higher in ERneg	0.0502631	1		-1.09737	Musgrove_E2_Repressed																													chr16p13
200705_s_at	NM_001959	eukaryotic translation elongation factor 1 beta 2	EEF1B2	chr2q33-q34	1933	Hs.421608	-2.98932	-2.29194	-0.704742	-1.02727	-1.75324	-2.74439	Higher in ERneg	0.00303121	0.160003		-1.14869									Musgrove_Myc_Induced
200706_s_at	NM_004862	lipopolysaccharide-induced TNF factor	LITAF	chr16p13.13	9516	Hs.459940	-1.16478	-2.59009	0.291231	-0.133075	-1.06802	-1.48181	Higher in ERneg	0.0691949	1		-1.09166																														chr16p13
200707_at	NM_002743	protein kinase C substrate 80K-H	PRKCSH	chr19p13.2	5589	Hs.512640	-2.40737	2.84781	0.394098	-0.0191044	0.522937	0.305802	Lower in ERneg	0.379878	1		1.10306																				MCA.Ren.E2F4_B.NOT.E2F1_B
200708_at	NM_002080	glutamic-oxaloacetic transaminase 2, mitochondrial (aspartate aminotransferase 2)	GOT2	chr16q21	2806	Hs.460929	2.07099	1.73845	0.745733	0.355603	1.79376	2.8478	Lower in ERneg	0.00220114	0.124756		1.1519
200709_at	NM_000801	FK506 binding protein 1A, 12kDa	FKBP1A	chr20p13	2280	Hs.471933	-2.12479	0.813418	-2.85158	-1.35088	-1.8092	-2.6845	Higher in ERneg	0.00363194	0.183936		-1.1784
200710_at	NM_000018	acyl-Coenzyme A dehydrogenase, very long chain	ACADVL	chr17p13-p11	37	Hs.437178	0.358921	1.73114	1.92484	1.45643	2.81758	3.92001	Lower in ERneg	4.42722e-05	0.00564346	ERA gene	1.1942
200711_s_at	NM_003197	S-phase kinase-associated protein 1A (p19A)	SKP1A	chr5q31	6500	Hs.171626	3.11061	1.90605	2.13394	1.47974	5.93455	4.52781	Lower in ERneg	2.97984e-06	0.000635983	ERA gene	1.5119																										1	1			chr5q31
200712_s_at	AI633566	microtubule-associated protein, RP/EB family, member 1	MAPRE1	chr20q11.1-11.23	22919	Hs.472437	0.622712	-1.93528	1.32797	1.28949	-0.616626	0.229507	Lower in ERneg	0.409237	1		1.00525			Carroll_6h_E2_Induced					Oh.E2.Induced																		1		1	1
200713_s_at	NM_012325	microtubule-associated protein, RP/EB family, member 1	MAPRE1	chr20q11.1-11.23	22919	Hs.472437	1.21092	-0.734006	-0.0640002	-0.0689308	-1.63485	-0.943676	Higher in ERneg	0.172668	1		-1.04823			Carroll_6h_E2_Induced					Oh.E2.Induced																		1		1	1
200714_x_at	NM_006812	amplified in osteosarcoma	OS9	chr12q13	10956	Hs.527861	1.34	1.90028	2.11325	1.48219	3.23105	4.67735	Lower in ERneg	1.45301e-06	0.000353079	ERA gene	1.18701				Carroll_ERbinding_within_50kb																										chr12q13
200715_x_at	BC000514	ribosomal protein L13a	RPL13A	chr19q13.3	23521	Hs.546356	-0.799556	0.474327	1.18685	0.569132	2.28163	2.1677	Lower in ERneg	0.0150909	0.540812		1.12147									Musgrove_Myc_Induced
200716_x_at	NM_012423	ribosomal protein L13a	RPL13A	chr19q13.3	23521	Hs.546356	-1.59855	0.125689	0.819772	-0.35847	2.77574	0.483841	Lower in ERneg	0.31425	1		1.05157
200717_x_at	NM_000971	ribosomal protein L7	RPL7	chr8q21.11	6129	Hs.421257	-0.737516	-2.08405	0.116984	-0.376987	-1.02458	-1.54469	Higher in ERneg	0.0612109	1		-1.04937
200718_s_at	AA927664	S-phase kinase-associated protein 1A (p19A)	SKP1A	chr5q31	6500	Hs.171626	0.983636	1.57166	2.43278	1.63339	5.42944	4.84949	Lower in ERneg	6.18908e-07	0.000181631	ERA gene	1.34976																										1	1			chr5q31
200719_at	BE964043	S-phase kinase-associated protein 1A (p19A)	SKP1A	chr5q31	6500	Hs.171626	2.64058	2.50555	2.31322	1.32344	3.88223	5.74512	Lower in ERneg	4.59286e-09	3.56476e-06	ERA gene	1.36485																										1	1			chr5q31
200720_s_at	AL532341	ARP1 actin-related protein 1 homolog A, centractin alpha (yeast)	ACTR1A	chr10q24.32	10121	Hs.153961	-1.10961	-2.60315	1.58393	2.44098	0.537471	0.0785901	Lower in ERneg	0.468679	1		1.04392							ER_B
200721_s_at	NM_005736	ARP1 actin-related protein 1 homolog A, centractin alpha (yeast)	ACTR1A	chr10q24.32	10121	Hs.153961	-0.0832355	-0.480995	0.642498	1.79237	0.234724	0.808892	Lower in ERneg	0.209289	1		1.03954							ER_B																		Bild.E2F3.Induced
200722_s_at	BG258784	membrane component, chromosome 11, surface marker 1	M11S1	chr11p13	4076	Hs.471818	0.695309	-1.93814	-0.361129	0.314979	-0.298784	-0.624035	Higher in ERneg	0.266302	1		-1.04406			Carroll_6h_E2_Induced
200723_s_at	NM_005898	membrane component, chromosome 11, surface marker 1	M11S1	chr11p13	4076	Hs.471818	0.589813	-1.39967	-0.262998	0.0388277	0.0488825	-0.322281	Higher in ERneg	0.37362	1		-1.02456			Carroll_6h_E2_Induced
200724_at	BC003358	ribosomal protein L10	RPL10	chrXq28	6134	Hs.401929	1.00811	-2.07043	1.05402	-0.28803	-1.67951	-0.550874	Higher in ERneg	0.29086	1		-1.01732			Carroll_6h_E2_Repressed	Carroll_ERbinding_within_50kb
200725_x_at	NM_006013	ribosomal protein L10	RPL10	chrXq28	6134	Hs.401929	-1.37465	-0.516124	0.792338	0.160193	0.892536	0.464072	Lower in ERneg	0.321298	1		1.01985				Carroll_ERbinding_within_50kb					Musgrove_Myc_Induced
200726_at	NM_002710	protein phosphatase 1, catalytic subunit, gamma isoform	PPP1CC	chr12q24.1-q24.2	5501	Hs.79081	0.487985	0.304381	-0.539799	-0.302972	0.473988	0.179519	Lower in ERneg	0.428765	1		1.00272			Carroll_6h_E2_Induced																							1		1
200727_s_at	AA699583	ARP2 actin-related protein 2 homolog (yeast)	ACTR2	chr2p14	10097	Hs.393201	-0.243187	-2.74566	-0.458357	-1.05109	-1.82251	-2.15931	Higher in ERneg	0.015413	0.549683		-1.1603			Carroll_6h_E2_Induced
200728_at	BE566290	ARP2 actin-related protein 2 homolog (yeast)	ACTR2	chr2p14	10097	Hs.393201	0.0687413	-1.71395	-2.14941	-1.76032	-2.05964	-3.48343	Higher in ERneg	0.000247515	0.0222736		-1.15118			Carroll_6h_E2_Induced
200729_s_at	NM_005722	ARP2 actin-related protein 2 homolog (yeast)	ACTR2	chr2p14	10097	Hs.393201	-1.90571	-2.2367	-0.874432	-0.27643	-0.555508	-2.03974	Higher in ERneg	0.0206881	0.678887		-1.16537			Carroll_6h_E2_Induced
200730_s_at	BF576710	protein tyrosine phosphatase type IVA, member 1	PTP4A1	chr6q12	7803	Hs.227777	-1.29886	-1.26885	0.23568	-0.0716775	-0.713371	-1.15047	Higher in ERneg	0.124975	1		-1.11668	Musgrove_E2_Induced		Carroll_6h_E2_Induced					Oh.E2.Induced			DirectMycbinding.UP															1		1
200731_s_at	AW165960	protein tyrosine phosphatase type IVA, member 1	PTP4A1	chr6q12	7803	Hs.227777	-0.803241	-1.80773	-0.679002	0.0977772	0.173763	-1.02098	Higher in ERneg	0.153632	1		-1.04634	Musgrove_E2_Induced		Carroll_6h_E2_Induced					Oh.E2.Induced			DirectMycbinding.UP															1		1
200732_s_at	AL578310	protein tyrosine phosphatase type IVA, member 1	PTP4A1	chr6q12	7803	Hs.227777	0.283436	-0.935664	0.303716	-0.0123421	1.02191	0.640372	Lower in ERneg	0.260965	1		1.03315			Carroll_6h_E2_Induced					Oh.E2.Induced			DirectMycbinding.UP															1		1
200733_s_at	U48296	protein tyrosine phosphatase type IVA, member 1	PTP4A1	chr6q12	7803	Hs.227777	-1.61232	-0.458834	-0.430019	-0.264819	-1.18597	-1.73641	Higher in ERneg	0.0412459	1		-1.20453	Musgrove_E2_Induced		Carroll_6h_E2_Induced					Oh.E2.Induced			DirectMycbinding.UP															1		1
200734_s_at	BG341906	ADP-ribosylation factor 3	ARF3	chr12q13	377	Hs.119177	0.710892	0.0668278	1.57348	1.253	0.256503	1.62168	Lower in ERneg	0.0524364	1		1.10669																														chr12q13
200735_x_at	NM_005594	nascent-polypeptide-associated complex alpha polypeptide	NACA	chr12q23-q24.1	4666	Hs.505735	-0.693797	0.126976	1.14321	1.14219	3.40076	1.89967	Lower in ERneg	0.0287385	0.863585		1.10482			Carroll_6h_E2_Induced						Musgrove_Myc_Induced
200736_s_at	NM_000581	glutathione peroxidase 1	GPX1	chr3p21.3	2876	Hs.76686	0.233983	-0.830314	0.276112	1.10065	2.82864	1.43286	Lower in ERneg	0.075949	1		1.12508																														chr3p21
200737_at	NM_000291	phosphoglycerate kinase 1	PGK1	chrXq13	5230	Hs.78771	0.691743	-3.00739	1.00509	1.07487	-2.94714	-0.631669	Higher in ERneg	0.263802	1		-1.08106
200738_s_at	NM_000291	phosphoglycerate kinase 1	PGK1	chrXq13	5230	Hs.78771	-0.106805	-2.33969	0.908738	0.937028	-3.38183	-0.865434	Higher in ERneg	0.1934	1		-1.10689
200739_s_at	BG338532	SMT3 suppressor of mif two 3 homolog 3 (yeast)	SUMO3	chr21q22.3	6612	Hs.474005	-1.21452	-1.34432	0.211037	0.285312	-1.3592	-1.48056	Higher in ERneg	0.0693616	1		-1.04737				Carroll_ERbinding_within_50kb
200740_s_at	NM_006936	SMT3 suppressor of mif two 3 homolog 3 (yeast)	SUMO3	chr21q22.3	6612	Hs.474005	-0.783257	0.173976	-0.26834	-0.0310225	-0.598371	-0.747762	Higher in ERneg	0.227302	1		-1.03809				Carroll_ERbinding_within_50kb
200741_s_at	NM_001030	ribosomal protein S27 (metallopanstimulin 1)	RPS27	chr1q21	6232	Hs.546291	-1.90453	0.186237	-0.657891	-1.07367	0.848577	-0.795146	Higher in ERneg	0.213264	1		-1.02403																										1			1
200742_s_at	BG231932	tripeptidyl peptidase I	TPP1	chr11p15	1200	Hs.523454	2.86937	0.849064	2.14208	1.31777	2.31953	4.19884	Lower in ERneg	1.34141e-05	0.0021429	ERA gene	1.2434									Musgrove_Myc_Repressed
200743_s_at	NM_000391	tripeptidyl peptidase I	TPP1	chr11p15	1200	Hs.523454	1.70184	1.22599	0.825054	0.877042	2.25275	3.07613	Lower in ERneg	0.00104853	0.0698675		1.14166									Musgrove_Myc_Repressed
200744_s_at	AI741124	guanine nucleotide binding protein (G protein), beta polypeptide 1	GNB1	chr1p36.33	2782	Hs.430425	0.224409	-1.67359	0.494887	0.228049	-1.7239	-1.02446	Higher in ERneg	0.152808	1		-1.07988
200745_s_at	AF070603	guanine nucleotide binding protein (G protein), beta polypeptide 1	GNB1	chr1p36.33	2782	Hs.430425	2.43437	-1.55373	1.33609	0.0592555	0.303353	0.77016	Lower in ERneg	0.220603	1		1.08569
200746_s_at	NM_002074	guanine nucleotide binding protein (G protein), beta polypeptide 1	GNB1	chr1p36.33	2782	Hs.430425	1.61116	0.70872	0.00788746	-0.124057	0.150579	0.795182	Lower in ERneg	0.213254	1		1.02312
200747_s_at	NM_006185	nuclear mitotic apparatus protein 1	NUMA1	chr11q13	4926	Hs.558362	2.50396	3.25018	1.236	0.439394	5.37769	3.14078	Lower in ERneg	0.000842486	0.0587253		1.33365	Musgrove_E2_Repressed		Carroll_6h_E2_Repressed																											chr11q13
200748_s_at	NM_002032	ferritin, heavy polypeptide 1	FTH1	chr11q13	2495	Hs.524910	-0.318844	0.651864	2.26882	1.58522	0.483547	2.02426	Lower in ERneg	0.0214716	0.69826		1.1135				Carroll_ERbinding_within_50kb																						1			1	chr11q13
200749_at	BF112006	RAN, member RAS oncogene family /// similar to Ras-related nuclear protein	RAN /// LOC391717	chr12q24.3 /// chr4q34.1	391717 /// 5901	Hs.534744	1.51304	-0.0735801	0.859357	0.415777	3.17951	3.09662	Lower in ERneg	0.000978693	0.0660347		1.23032	Musgrove_E2_Induced		Carroll_6h_E2_Induced						Musgrove_Myc_Induced
200750_s_at	AF054183	RAN, member RAS oncogene family	RAN	chr12q24.3	5901	Hs.10842	-0.733535	-2.43247	-0.267776	-0.842183	-1.84691	-2.38451	Higher in ERneg	0.00855094	0.355023		-1.15237	Musgrove_E2_Induced		Carroll_6h_E2_Induced					Oh.E2.Induced	Musgrove_Myc_Induced	Bild_MYC_Induced
200751_s_at	BE898861	heterogeneous nuclear ribonucleoprotein C (C1/C2)	HNRPC	chr14q11.2	3183	Hs.508848	-0.345703	-0.828509	0.869657	0.0459548	1.70061	1.22994	Lower in ERneg	0.109359	1		1.06975																							MCA.Xu_Table.S4.Top.ranked.E2F.promoters_combined.E2F1..E2F4..or.E2F6.in.all.5.cell.types	MCA.Xu.top250.E2F1_B.in.MCF7.cells						chr14q11
200752_s_at	NM_005186	calpain 1, (mu/I) large subunit	CAPN1	chr11q13	823	Hs.502842	0.924745	0.198647	0.53239	1.12068	-0.239964	0.802359	Lower in ERneg	0.211173	1		1.03431			Carroll_6h_E2_Repressed																											chr11q13
200753_x_at	BE866585	splicing factor, arginine/serine-rich 2	SFRS2	chr17q25.1	6427	Hs.584801	-0.708107	-0.436981	-0.399348	0.274294	0.69291	-0.0576229	Higher in ERneg	0.477024	1		1.00334	Musgrove_E2_Induced		Carroll_6h_E2_Induced						Musgrove_Myc_Induced						REN_E2F1_TARGETS				MCA.Baliciunate_E2F4.G0_B							1		1
200754_x_at	NM_003016	splicing factor, arginine/serine-rich 2	SFRS2	chr17q25.1	6427	Hs.584801	-0.0544974	0.270014	-1.89375	-1.84896	1.57698	-0.596823	Higher in ERneg	0.275313	1		1.00318	Musgrove_E2_Induced	Carroll_3h_E2_Induced	Carroll_6h_E2_Induced						Musgrove_Myc_Induced						REN_E2F1_TARGETS				MCA.Baliciunate_E2F4.G0_B							1		1
200755_s_at	BF939365	calumenin	CALU	chr7q32	813	Hs.7753	-3.14885	-1.38878	-1.29534	-1.06207	-3.58767	-3.89627	Higher in ERneg	4.88424e-05	0.0061008	ERA gene	-1.38059			Carroll_6h_E2_Induced	Carroll_ERbinding_within_50kb																										chr7q32
200756_x_at	U67280	calumenin	CALU	chr7q32	813	Hs.7753	-3.42972	-1.87656	-1.01069	-0.0703823	-4.13796	-2.8469	Higher in ERneg	0.00220738	0.12493		-1.25114				Carroll_ERbinding_within_50kb																										chr7q32
200757_s_at	NM_001219	calumenin	CALU	chr7q32	813	Hs.7753	-1.92638	-1.12776	-2.07639	-1.38618	-3.68389	-4.87752	Higher in ERneg	5.3713e-07	0.000163954	ERA gene	-1.2826			Carroll_6h_E2_Induced	Carroll_ERbinding_within_50kb																										chr7q32
200758_s_at	AI361227	nuclear factor (erythroid-derived 2)-like 1	NFE2L1	chr17q21.3	4779	Hs.514284	0.754672	1.51172	1.02318	1.01463	1.52985	2.53428	Lower in ERneg	0.00563394	0.257922		1.11928				Carroll_ERbinding_within_50kb																MCA.Ren.E2F4_B.NOT.E2F1_B			MCA.Xu_Table.S4.Top.ranked.E2F.promoters_combined.E2F1..E2F4..or.E2F6.in.all.5.cell.types							chr17q21
200759_x_at	NM_003204	nuclear factor (erythroid-derived 2)-like 1	NFE2L1	chr17q21.3	4779	Hs.514284	1.15734	1.82056	1.02297	1.18085	2.03034	3.12379	Lower in ERneg	0.000892675	0.0613358		1.13871				Carroll_ERbinding_within_50kb																MCA.Ren.E2F4_B.NOT.E2F1_B			MCA.Xu_Table.S4.Top.ranked.E2F.promoters_combined.E2F1..E2F4..or.E2F6.in.all.5.cell.types							chr17q21
200760_s_at	N92494	ADP-ribosylation-like factor 6 interacting protein 5	ARL6IP5	chr3p14	10550	Hs.518060	-0.675138	-0.391836	0.866899	0.846272	1.43469	1.30048	Lower in ERneg	0.0967177	1		1.07534			Carroll_6h_E2_Induced					Oh.E2.Repressed
200761_s_at	NM_006407	ADP-ribosylation-like factor 6 interacting protein 5	ARL6IP5	chr3p14	10550	Hs.518060	0.706012	1.30663	1.07563	1.81282	1.87294	2.92184	Lower in ERneg	0.00173987	0.103121		1.1233			Carroll_6h_E2_Induced					Oh.E2.Repressed	Musgrove_Myc_Repressed
200762_at	NM_001386	dihydropyrimidinase-like 2	DPYSL2	chr8p22-p21	1808	Hs.173381	-1.53764	-0.240776	-2.19211	-1.30538	-0.453961	-2.41631	Higher in ERneg	0.00783927	0.332377		-1.17602																									Bild.E2F3.Induced
200763_s_at	NM_001003	ribosomal protein, large, P1	RPLP1	chr15q22	6176	Hs.356502	-2.72711	1.61695	-0.448752	-1.38035	1.50064	-0.487951	Higher in ERneg	0.312792	1		1.00559				Carroll_ERbinding_within_50kb
200764_s_at	AI826881	catenin (cadherin-associated protein), alpha 1, 102kDa	CTNNA1	chr5q31	1495	Hs.445981	1.46912	1.0242	2.16937	2.99622	2.938	4.67018	Lower in ERneg	1.50466e-06	0.000363012	ERA gene	1.23858								Oh.E2.Repressed																						chr5q31
200765_x_at	NM_001903	catenin (cadherin-associated protein), alpha 1, 102kDa	CTNNA1	chr5q31	1495	Hs.445981	1.73051	1.33302	1.84699	2.29583	2.94138	4.51241	Lower in ERneg	3.20483e-06	0.000675162	ERA gene	1.26967								Oh.E2.Repressed																						chr5q31
200766_at	NM_001909	cathepsin D (lysosomal aspartyl peptidase)	CTSD	chr11p15.5	1509	Hs.546248	1.252	0.341014	0.737643	2.71684	2.39807	2.67834	Lower in ERneg	0.00369944	0.186594		1.4481				Carroll_ERbinding_within_50kb				Oh.E2.Induced
200767_s_at	NM_014612	chromosome 9 open reading frame 10	C9orf10	chr9q22.31	23196	Hs.372003	-0.0525299	0.569211	1.1142	0.44902	1.84227	2.08553	Lower in ERneg	0.0185105	0.626207		1.06464				Carroll_ERbinding_within_50kb
200768_s_at	BC001686	methionine adenosyltransferase II, alpha	MAT2A	chr2p11.2	4144	Hs.516157	-0.645081	1.85413	0.400977	-1.11655	1.78246	0.819629	Lower in ERneg	0.206214	1		1.05161	Musgrove_E2_Induced	Carroll_3h_E2_Induced	Carroll_6h_E2_Induced						Musgrove_Myc_Induced	Bild_MYC_Induced
200769_s_at	NM_005911	methionine adenosyltransferase II, alpha	MAT2A	chr2p11.2	4144	Hs.516157	-0.411089	-1.81708	1.75265	0.934699	0.622902	0.412498	Lower in ERneg	0.339987	1		1.03572			Carroll_6h_E2_Induced						Musgrove_Myc_Induced
200770_s_at	J03202	laminin, gamma 1 (formerly LAMB2)	LAMC1	chr1q31	3915	Hs.497039	-2.86269	-0.348526	-0.526003	-1.14038	-2.74707	-2.60985	Higher in ERneg	0.00452905	0.218445		-1.26032				Carroll_ERbinding_within_50kb					Musgrove_Myc_Repressed
200771_at	NM_002293	laminin, gamma 1 (formerly LAMB2)	LAMC1	chr1q31	3915	Hs.497039	-2.23362	0.408061	-0.0958089	-1.42739	-0.662355	-1.33405	Higher in ERneg	0.0910931	1		-1.07487				Carroll_ERbinding_within_50kb
200772_x_at	BF686442	prothymosin, alpha (gene sequence 28)	PTMA	chr2q35-q36	5757	Hs.459927	-1.48272	-1.16174	-0.726688	-1.03463	0.0110378	-1.49959	Higher in ERneg	0.0668609	1		-1.0711				Carroll_ERbinding_within_50kb			ER_B			Bild_MYC_Induced	DirectMycbinding.UP					SGCGSSAAA_V.E2F1DP2_01		V.E2F4DP2_01				MCA.Black.2005.Top.100.E2F3.induced.genes.SupplTable3			Bild.E2F3.Induced
200773_x_at	NM_002823	prothymosin, alpha (gene sequence 28) /// similar to prothymosin alpha /// hypothetical gene supported by BC013859 /// hypothetical gene supported by BC013859; BC070480	PTMA /// LOC440085 /// LOC441454 /// LOC441456	chr2q35-q36 /// chr12p13.2 /// chr9q22.32 /// chr9q22.33	440085 /// 441454 /// 441456 /// 5757	Hs.459925	0.015969	-1.99625	-2.1141	-1.60784	-0.259682	-2.05929	Higher in ERneg	0.0197331	0.655503		-1.07345				Carroll_ERbinding_within_50kb			ER_B				DirectMycbinding.UP														Bild.E2F3.Induced
200774_at	BE963765	chromosome 9 open reading frame 10	C9orf10	chr9q22.31	23196	Hs.372003	0.599037	3.42212	0.523866	0.300112	4.21348	2.17963	Lower in ERneg	0.0146426	0.529261		1.18197			Carroll_6h_E2_Induced	Carroll_ERbinding_within_50kb
200775_s_at	BC000355	heterogeneous nuclear ribonucleoprotein K	HNRPK	chr9q21.32-q21.33	3190	Hs.522257	0.681755	0.27456	-1.13693	-1.29313	2.14499	0.216185	Lower in ERneg	0.414422	1		1.02071			Carroll_6h_E2_Induced																											chr9q21
200776_s_at	AL518328	basic leucine zipper and W2 domains 1 /// similar to basic leucine zipper and W2 domains 1	BZW1 /// LOC151579	chr2q33 /// chr3q13.31	151579 /// 9689	Hs.529231	0.118541	-0.933846	1.98978	1.36579	3.14346	2.14407	Lower in ERneg	0.0160135	0.565034		1.21317		Carroll_3h_E2_Induced	Carroll_6h_E2_Induced
200777_s_at	NM_014670	basic leucine zipper and W2 domains 1	BZW1	chr2q33	9689	Hs.355983	1.22639	-0.308228	1.71471	0.668031	3.60582	3.74728	Lower in ERneg	8.93797e-05	0.00990104	ERA gene	1.22263		Carroll_3h_E2_Induced	Carroll_6h_E2_Induced																				MCA.Xu_Table.S4.Top.ranked.E2F.promoters_combined.E2F1..E2F4..or.E2F6.in.all.5.cell.types
200778_s_at	AI191427	septin 2	2002-09-01	chr2q37	4735	Hs.335057	-0.976073	-1.29644	0.656561	1.02023	-0.0605628	-0.109639	Higher in ERneg	0.456348	1		-1.01161			Carroll_6h_E2_Induced																							1		1
200779_at	NM_001675	activating transcription factor 4 (tax-responsive enhancer element B67)	ATF4	chr22q13.1	468	Hs.496487	-1.5385	-0.780444	-0.574416	-1.01246	-3.62104	-3.54041	Higher in ERneg	0.00019975	0.0187624		-1.14239				Carroll_ERbinding_within_50kb																										chr22q13
200780_x_at	NM_000516	GNAS complex locus	GNAS	chr20q13.3	2778	Hs.125898	0.341561	-0.0498491	-1.49764	-0.923797	0.00858828	-0.96885	Higher in ERneg	0.16631	1		-1.03583											DirectMycbinding.DOWN														Bild.E2F3.Induced
200781_s_at	NM_001019	ribosomal protein S15a	RPS15A	chr16p	6210	Hs.370504	-1.0973	-0.396652	-0.498397	-1.75864	0.816033	-0.820529	Higher in ERneg	0.205957	1		-1.03425																														chr16p12
200782_at	NM_001154	annexin A5	ANXA5	chr4q26-q28|4q28-q32	308	Hs.480653	-1.92214	-1.33688	-1.44406	-1.34169	-1.7386	-3.31474	Higher in ERneg	0.000458645	0.0363756		-1.14694									Musgrove_Myc_Repressed
200783_s_at	NM_005563	stathmin 1/oncoprotein 18	STMN1	chr1p36.1-p35	3925	Hs.209983	-1.19782	-1.82439	-2.87954	-1.72634	-2.93653	-4.90734	Higher in ERneg	4.61603e-07	0.000144834	ERA gene	-1.43272												Myc_M					V.E2F1_Q6	V.E2F4DP2_01			MCA.Black.2005.Top.100.E2F1.induced.genes.SupplTable2	MCA.Black.2005.Top.100.E2F3.induced.genes.SupplTable3				1	1
200784_s_at	BF304759	low density lipoprotein-related protein 1 (alpha-2-macroglobulin receptor)	LRP1	chr12q13-q14	4035	Hs.162757	0.990846	-0.355183	0.276143	0.994957	0.318985	0.844999	Lower in ERneg	0.199056	1		1.02908																										1			1	chr12q13
200785_s_at	NM_002332	low density lipoprotein-related protein 1 (alpha-2-macroglobulin receptor)	LRP1	chr12q13-q14	4035	Hs.162757	0.209312	0.154914	0.807078	1.18118	2.29642	2.36589	Lower in ERneg	0.00899333	0.369105		1.11968																										1			1	chr12q13
200786_at	NM_002799	proteasome (prosome, macropain) subunit, beta type, 7	PSMB7	chr9q34.11-q34.12	5695	Hs.213470	-0.731759	0.479528	-0.905676	0.18738	-1.91152	-1.77844	Higher in ERneg	0.0376659	1		-1.04842
200787_s_at	BC002426	phosphoprotein enriched in astrocytes 15	PEA15	chr1q21.1	8682	Hs.517216	-1.01427	1.89532	1.56949	0.26222	-0.449451	0.743359	Lower in ERneg	0.228632	1		1.04966											DirectMycbinding.DOWN
200788_s_at	NM_003768	phosphoprotein enriched in astrocytes 15	PEA15	chr1q21.1	8682	Hs.517216	-2.17074	1.32892	0.0263319	-0.998336	-1.84577	-1.11842	Higher in ERneg	0.131693	1		-1.06334											DirectMycbinding.DOWN
200789_at	NM_001398	enoyl Coenzyme A hydratase 1, peroxisomal	ECH1	chr19q13.1	1891	Hs.196176	0.361315	0.446747	0.360501	0.7636	2.40531	2.21247	Lower in ERneg	0.013467	0.497814		1.11604			Carroll_6h_E2_Repressed	Carroll_ERbinding_within_50kb
200790_at	NM_002539	ornithine decarboxylase 1	ODC1	chr2p25	4953	Hs.467701	-1.12897	-2.48272	-2.52932	-1.75279	-4.58213	-5.93076	Higher in ERneg	1.50766e-09	1.43934e-06	ERA gene	-1.64515				Carroll_ERbinding_within_50kb																										chr2p25
200791_s_at	NM_003870	IQ motif containing GTPase activating protein 1	IQGAP1	chr15q26.1	8826	Hs.430551	1.06235	0.756298	-0.576458	-0.330896	0.761216	0.658713	Lower in ERneg	0.25504	1		1.0213	Musgrove_E2_Repressed								Musgrove_Myc_Repressed	Bild_MYC_Repressed
200792_at	NM_001469	X-ray repair complementing defective repair in Chinese hamster cells 6 (Ku autoantigen, 70kDa)	XRCC6	chr22q13.2-q13.31	2547	Hs.292493	-1.7784	-1.91202	-1.94638	-1.44995	-2.40814	-4.18578	Higher in ERneg	1.42094e-05	0.00225166	ERA gene	-1.19146
200793_s_at	NM_001098	aconitase 2, mitochondrial	ACO2	chr22q11.2-q13.31|22q13.2-q13.31	50	Hs.474982	-0.146703	-0.594234	-0.39201	0.337017	-0.856148	-0.906815	Higher in ERneg	0.182252	1		-1.08083			Carroll_6h_E2_Repressed													SGCGSSAAA_V.E2F1DP2_01	V.E2F1_Q6	V.E2F4DP2_01												chr22q13
200794_x_at	NM_014764	DAZ associated protein 2	DAZAP2	chr12q12	9802	Hs.369761	1.84054	0.292404	3.8295	2.02839	5.15459	5.8448	Lower in ERneg	2.53594e-09	2.19984e-06	ERA gene	1.31984				Carroll_ERbinding_within_50kb					Musgrove_Myc_Repressed
200795_at	NM_004684	SPARC-like 1 (mast9, hevin)	SPARCL1	chr4q22.1	8404	Hs.62886	1.4811	0.269054	1.7545	1.40821	3.39625	4.10822	Lower in ERneg	1.99363e-05	0.0029772	ERA gene	1.43814				Carroll_ERbinding_within_50kb
200796_s_at	BF594446	myeloid cell leukemia sequence 1 (BCL2-related)	MCL1	chr1q21	4170	Hs.532826	0.805559	-1.31731	0.760698	1.08989	-1.07516	0.0259018	Lower in ERneg	0.489668	1		-1.05228
200797_s_at	AI275690	myeloid cell leukemia sequence 1 (BCL2-related)	MCL1	chr1q21	4170	Hs.532826	-0.6053	1.49197	-0.308283	-2.11885	-0.666139	-0.693111	Higher in ERneg	0.24412	1		-1.04769									Musgrove_Myc_Repressed
200798_x_at	NM_021960	myeloid cell leukemia sequence 1 (BCL2-related)	MCL1	chr1q21	4170	Hs.532826	-1.20091	-0.884577	-0.597164	-0.339461	-0.981162	-1.71668	Higher in ERneg	0.043019	1		-1.11022
200799_at	NM_005345	heat shock 70kDa protein 1A	HSPA1A	chr6p21.3	3303	Hs.520028	2.01986	-0.681813	0.380462	-0.452927	1.23999	1.13504	Lower in ERneg	0.12818	1		1.05723										Bild_MYC_Induced															Bild.E2F3.Repressed					chr6p21
200800_s_at	NM_005345	heat shock 70kDa protein 1A /// heat shock 70kDa protein 1B	HSPA1A /// HSPA1B	chr6p21.3	3303 /// 3304	Hs.520028	2.0963	-1.21625	0.893502	-0.521072	0.0821502	0.494162	Lower in ERneg	0.310596	1		1.0516										Bild_MYC_Induced															Bild.E2F3.Repressed
200801_x_at	NM_001101	actin, beta	ACTB	chr7p15-p12	60	Hs.520640	0.198549	0.299402	-0.967881	0.312822	-0.581228	-0.667648	Higher in ERneg	0.252179	1		-1.01674								Oh.E2.Induced
200802_at	NM_006513	seryl-tRNA synthetase	SARS	chr1p13.3-p13.1	6301	Hs.531176	0.0339521	0.669346	0.579925	0.527348	-0.0880625	0.619341	Lower in ERneg	0.267846	1		1.02791				Carroll_ERbinding_within_50kb
200803_s_at	AF033095	testis enhanced gene transcript (BAX inhibitor 1)	TEGT	chr12q12-q13	7009	Hs.35052	2.16975	-0.845278	3.76515	3.22421	3.81308	3.13797	Lower in ERneg	0.000850616	0.0590988		1.39802
200804_at	NM_003217	testis enhanced gene transcript (BAX inhibitor 1)	TEGT	chr12q12-q13	7009	Hs.35052	2.75835	2.87211	3.59299	2.5562	5.50321	8.0032	Lower in ERneg	6.06137e-16	1.30017e-11	ERA gene	1.49937									Musgrove_Myc_Repressed
200805_at	NM_006816	lectin, mannose-binding 2	LMAN2	chr5q35.3	10960	Hs.75864	1.96984	3.21095	1.95169	2.31839	1.9705	3.61896	Lower in ERneg	0.000147892	0.0147017		1.23786			Carroll_6h_E2_Repressed	Carroll_ERbinding_within_50kb
200806_s_at	BE256479	heat shock 60kDa protein 1 (chaperonin)	HSPD1	chr2q33.1	3329	Hs.567290	-1.06433	-3.47409	-0.131126	-0.0878879	-2.47333	-1.93721	Higher in ERneg	0.0263601	0.811997		-1.23296		Carroll_3h_E2_Induced	Carroll_6h_E2_Induced							Bild_MYC_Induced
200807_s_at	NM_002156	heat shock 60kDa protein 1 (chaperonin)	HSPD1	chr2q33.1	3329	Hs.567290	-0.260526	-2.21112	-1.14518	-0.879103	-3.32423	-3.67297	Higher in ERneg	0.000119875	0.0124987		-1.18492		Carroll_3h_E2_Induced	Carroll_6h_E2_Induced							Bild_MYC_Induced
200808_s_at	NM_003461	zyxin	ZYX	chr7q32	7791	Hs.490415	-1.89949	-1.18326	-0.11523	-1.46226	-2.48485	-2.96832	Higher in ERneg	0.00149716	0.0918979		-1.16874			Carroll_6h_E2_Repressed																											chr7q32
200809_x_at	NM_000976	ribosomal protein L12	RPL12	chr9q34	6136	Hs.408054	-2.37306	-1.33181	0.154146	-0.993112	0.349084	-1.30191	Higher in ERneg	0.0964731	1		-1.02512				Carroll_ERbinding_within_50kb					Musgrove_Myc_Induced
200810_s_at	NM_001280	cold inducible RNA binding protein	CIRBP	chr19p13.3	1153	Hs.25489	2.95005	2.29207	2.83241	1.68968	6.22233	6.01933	Lower in ERneg	8.7571e-10	9.47818e-07	ERA gene	1.79343			Carroll_6h_E2_Repressed						Musgrove_Myc_Repressed
200811_at	NM_001280	cold inducible RNA binding protein	CIRBP	chr19p13.3	1153	Hs.25489	3.19506	1.53344	3.20606	1.774	6.53916	5.43592	Lower in ERneg	2.72569e-08	1.44199e-05	ERA gene	1.72878									Musgrove_Myc_Repressed
200812_at	NM_006429	chaperonin containing TCP1, subunit 7 (eta)	CCT7	chr2p13.2	10574	Hs.368149	-1.23656	-2.36229	-1.47119	-0.700358	-2.5305	-3.7368	Higher in ERneg	9.31874e-05	0.0101998		-1.1657									Musgrove_Myc_Induced																					chr2p13
200813_s_at	BE256969	platelet-activating factor acetylhydrolase, isoform Ib, alpha subunit 45kDa	PAFAH1B1	chr17p13.3	5048	Hs.77318	-0.0306685	-0.420123	1.18894	1.22297	1.68226	1.9406	Lower in ERneg	0.0261534	0.807498		1.08552																										1		1
200814_at	NM_006263	proteasome (prosome, macropain) activator subunit 1 (PA28 alpha)	PSME1	chr14q11.2	5720	Hs.75348	1.96809	-0.534318	1.4479	1.46163	4.58473	2.63285	Lower in ERneg	0.00423364	0.207118		1.27496																														chr14q11
200815_s_at	L13386	platelet-activating factor acetylhydrolase, isoform Ib, alpha subunit 45kDa	PAFAH1B1	chr17p13.3	5048	Hs.77318	-2.58396	0.152324	-1.24516	-0.645657	-3.17011	-2.94875	Higher in ERneg	0.00159529	0.0965894		-1.13882																										1		1
200816_s_at	NM_000430	platelet-activating factor acetylhydrolase, isoform Ib, alpha subunit 45kDa	PAFAH1B1	chr17p13.3	5048	Hs.77318	0.0941059	0.946609	-0.0287981	0.64345	2.19047	1.88955	Lower in ERneg	0.029409	0.878141		1.12493			Carroll_6h_E2_Induced						Musgrove_Myc_Repressed																	1		1
200817_x_at	NM_001014	ribosomal protein S10	RPS10	chr6p21.31	6204	Hs.539100	-2.02081	-1.42607	-0.304248	-0.0731266	-2.68685	-2.74685	Higher in ERneg	0.0030085	0.159161		-1.10508																														chr6p21
200818_at	NM_001697	ATP synthase, H+ transporting, mitochondrial F1 complex, O subunit (oligomycin sensitivity conferring protein)	ATP5O	chr21q22.1-q22.2|21q22.11	539	Hs.409140	-0.792881	1.34336	-1.50941	-0.840632	-0.968376	-1.55369	Higher in ERneg	0.0601286	1		-1.08631																														chr21q22
200819_s_at	NM_001018	ribosomal protein S15	RPS15	chr19p13.3	6209	Hs.406683	0.718371	0.63808	0.444106	-0.128237	3.50305	2.20661	Lower in ERneg	0.0136706	0.503446		1.10203
200820_at	NM_002812	proteasome (prosome, macropain) 26S subunit, non-ATPase, 8	PSMD8	chr19q13.2	5714	Hs.78466	-0.435733	-1.38105	1.35176	1.79821	-0.0596475	0.417265	Lower in ERneg	0.338242	1		1.01955
200821_at	NM_013995	lysosomal-associated membrane protein 2	LAMP2	chrXq24	3920	Hs.496684	-1.93402	0.853034	-0.716812	0.0599539	-3.12474	-1.5955	Higher in ERneg	0.0553	1		-1.17676				Carroll_ERbinding_within_50kb					Musgrove_Myc_Repressed
200822_x_at	NM_000365	triosephosphate isomerase 1	TPI1	chr12p13	7167	Hs.524219	-3.1125	-2.71627	-0.870677	-0.648388	-4.01857	-3.19212	Higher in ERneg	0.000706163	0.0509696		-1.28162																														chr12p13
200823_x_at	NM_000992	ribosomal protein L29	RPL29	chr3p21.3-p21.2	6159	Hs.425125	-0.648231	0.195493	0.20896	-0.324607	2.70728	1.03234	Lower in ERneg	0.150957	1		1.07767																														chr3p21
200824_at	NM_000852	glutathione S-transferase pi	GSTP1	chr11q13	2950	Hs.523836	-3.62946	-1.97333	-2.82744	-1.41359	-4.31335	-6.38832	Higher in ERneg	8.38574e-11	1.59566e-07	ERA gene	-1.72962																														chr11q13
200825_s_at	NM_006389	hypoxia up-regulated 1	HYOU1	chr11q23.1-q23.3	10525	Hs.277704	-0.0373357	0.492457	-1.85815	-1.15201	-3.43521	-2.55472	Higher in ERneg	0.00531361	0.246655		-1.19316
200826_at	NM_004597	small nuclear ribonucleoprotein D2 polypeptide 16.5kDa	SNRPD2	chr19q13.2	6633	Hs.515472	-1.51647	-2.45649	-1.09114	-0.490355	-1.67879	-3.02169	Higher in ERneg	0.00125684	0.0801923		-1.14262																			MCA.Baliciunate_E2F4.G0_B
200827_at	NM_000302	procollagen-lysine 1, 2-oxoglutarate 5-dioxygenase 1	PLOD1	chr1p36.3-p36.2	5351	Hs.75093	-3.43878	-1.15907	-2.46579	-1.36891	-5.10355	-4.84752	Higher in ERneg	6.25063e-07	0.000182756	ERA gene	-1.54649			Carroll_6h_E2_Repressed
200828_s_at	BE871379	zinc finger protein 207	ZNF207	chr17q11.2	7756	Hs.500775	-0.471463	-2.10213	-0.0133147	-0.27	-0.701451	-1.29348	Higher in ERneg	0.0979217	1		-1.0408			Carroll_6h_E2_Induced																											chr6p21
200829_x_at	NM_003457	zinc finger protein 207	ZNF207	chr17q11.2	7756	Hs.500775	-1.20837	0.382458	-1.46091	-0.970384	-1.10771	-2.0661	Higher in ERneg	0.0194093	0.64848		-1.06141																														chr6p21
200830_at	NM_002808	proteasome (prosome, macropain) 26S subunit, non-ATPase, 2	PSMD2	chr3q27.1	5708	Hs.518464	-1.89205	0.33962	-1.3342	0.611902	-3.01332	-2.06284	Higher in ERneg	0.0195639	0.652084		-1.12358			Carroll_6h_E2_Repressed
200831_s_at	AA678241	stearoyl-CoA desaturase (delta-9-desaturase)	SCD	chr10q23-q24	6319	Hs.558396	1.82606	-1.77198	-0.251785	1.44823	1.02203	0.662854	Lower in ERneg	0.253712	1		1.06413
200832_s_at	AB032261	stearoyl-CoA desaturase (delta-9-desaturase)	SCD	chr10q23-q24	6319	Hs.558396	2.06875	-0.935947	-0.531851	0.954521	1.74449	1.03887	Lower in ERneg	0.149432	1		1.25305
200833_s_at	NM_015646	RAP1B, member of RAS oncogene family	RAP1B	chr12q14	5908	Hs.369920	1.22767	-0.848397	1.71183	0.696431	2.69652	3.02334	Lower in ERneg	0.00125002	0.0798656		1.21653			Carroll_6h_E2_Induced																				MCA.Xu_Table.S4.Top.ranked.E2F.promoters_combined.E2F1..E2F4..or.E2F6.in.all.5.cell.types			1			1
200834_s_at	NM_001024	ribosomal protein S21	RPS21	chr20q13.3	6227	Hs.190968	-1.23579	0.0354458	-0.141454	0.174133	-0.374328	-0.661215	Higher in ERneg	0.254237	1		-1.03462				Carroll_ERbinding_within_50kb																						1			1
200835_s_at	AI553791	microtubule-associated protein 4	MAP4	chr3p21	4134	Hs.517949	-0.541275	-1.71352	-0.0727984	-0.681796	-1.90034	-2.14003	Higher in ERneg	0.016176	0.569056		-1.05724																														chr3p21
200836_s_at	NM_002375	microtubule-associated protein 4	MAP4	chr3p21	4134	Hs.517949	0.016758	0.15765	1.14333	0.308651	1.74642	1.89849	Lower in ERneg	0.0288158	0.865468		1.05189																														chr3p21
200837_at	NM_005745	B-cell receptor-associated protein 31	BCAP31	chrXq28	10134	Hs.522817	1.16389	-0.0189241	0.432854	1.45735	-1.2777	0.418671	Lower in ERneg	0.337728	1		1.02458
200838_at	NM_001908	cathepsin B	CTSB	chr8p22	1508	Hs.520898	-0.536469	-1.67526	-0.554599	1.42681	-1.20224	-1.11488	Higher in ERneg	0.132451	1		-1.06769			Carroll_6h_E2_Repressed	Carroll_ERbinding_within_50kb					Musgrove_Myc_Repressed		DirectMycbinding.DOWN
200839_s_at	NM_001908	cathepsin B	CTSB	chr8p22	1508	Hs.520898	-0.538071	-1.64525	-0.351107	1.30391	-1.21296	-1.12382	Higher in ERneg	0.130545	1		-1.06384			Carroll_6h_E2_Repressed	Carroll_ERbinding_within_50kb					Musgrove_Myc_Repressed		DirectMycbinding.DOWN
200840_at	NM_005548	lysyl-tRNA synthetase	KARS	chr16q23-q24	3735	Hs.3100	-2.64816	-0.588304	-2.10414	-1.60421	-4.01496	-5.20942	Higher in ERneg	9.47135e-08	4.00688e-05	ERA gene	-1.29967									Musgrove_Myc_Induced	Bild_MYC_Induced	DirectMycbinding.UP
200841_s_at	AI142677	glutamyl-prolyl-tRNA synthetase	EPRS	chr1q41-q42	2058	Hs.497788	-2.50172	-0.658673	0.0503706	-0.3322	-3.22552	-2.09107	Higher in ERneg	0.0182607	0.620392		-1.19262			Carroll_6h_E2_Induced
200842_s_at	AI475965	glutamyl-prolyl-tRNA synthetase	EPRS	chr1q41-q42	2058	Hs.497788	-2.29513	0.50426	-0.911782	-1.12918	-3.22157	-2.52681	Higher in ERneg	0.00575525	0.262204		-1.19602			Carroll_6h_E2_Induced																						Bild.E2F3.Repressed
200843_s_at	NM_004446	glutamyl-prolyl-tRNA synthetase	EPRS	chr1q41-q42	2058	Hs.497788	-2.10516	0.605274	-0.910624	0.254915	-3.31302	-1.75774	Higher in ERneg	0.0393962	1		-1.1589			Carroll_6h_E2_Induced
200844_s_at	BE869583	peroxiredoxin 6	PRDX6	chr1q25.1	9588	Hs.120	-1.72618	-1.64997	0.216351	-1.91149	-2.48044	-2.49473	Higher in ERneg	0.00630259	0.281861		-1.18236							ER_B		Musgrove_Myc_Induced
200845_s_at	NM_004905	peroxiredoxin 6	PRDX6	chr1q25.1	9588	Hs.120	-2.02652	-0.197277	-0.00534179	-1.00653	-0.986139	-1.6166	Higher in ERneg	0.0529822	1		-1.09401							ER_B
200846_s_at	NM_002708	protein phosphatase 1, catalytic subunit, alpha isoform	PPP1CA	chr11q13	5499	Hs.183994	1.43743	0.409622	1.34423	2.07987	2.85017	3.73667	Lower in ERneg	9.32383e-05	0.0101998		1.17862			Carroll_6h_E2_Repressed																							1		1		chr11q13
200847_s_at	NM_016127	transmembrane protein 66	TMEM66	chr8p12	51669	Hs.521487	1.04167	0.94199	1.32993	2.04273	3.87798	4.39958	Lower in ERneg	5.42314e-06	0.00103779	ERA gene	1.29395
200848_at	AA479488	S-adenosylhomocysteine hydrolase-like 1	AHCYL1	chr1p13.2	10768	Hs.485365	0.458832	2.01015	0.261178	-0.237539	3.27895	1.95595	Lower in ERneg	0.0252358	0.787098		1.16837
200849_s_at	AI589266	S-adenosylhomocysteine hydrolase-like 1	AHCYL1	chr1p13.2	10768	Hs.485365	0.92854	1.73746	0.132055	-0.450183	3.11326	1.94957	Lower in ERneg	0.0256136	0.79562		1.12101
200850_s_at	NM_006621	S-adenosylhomocysteine hydrolase-like 1	AHCYL1	chr1p13.2	10768	Hs.485365	0.986051	1.80349	0.62946	0.0680172	3.07086	3.19691	Lower in ERneg	0.000694551	0.0502545		1.14081
200851_s_at	NM_014761	KIAA0174	KIAA0174	chr16q22.2	9798	Hs.232194	-0.236975	-0.281916	-0.376469	-0.399516	0.239496	-0.324254	Higher in ERneg	0.372873	1		-1.01691			Carroll_6h_E2_Repressed					Oh.E2.Repressed
200852_x_at	NM_005273	guanine nucleotide binding protein (G protein), beta polypeptide 2	GNB2	chr7q21.3-q22.1|7q22	2783	Hs.185172	1.93444	-0.929404	0.643495	0.47992	3.28638	1.72634	Lower in ERneg	0.0421435	1		1.11091
200853_at	NM_002106	H2A histone family, member Z	H2AFZ	chr4q24	3015	Hs.119192	0.178267	-1.1613	-1.41209	-0.332995	-1.98767	-2.44743	Higher in ERneg	0.00719399	0.311387		-1.17228																SGCGSSAAA_V.E2F1DP2_01	V.E2F1_Q6	V.E2F4DP2_01		MCA.Ren.E2F4_B.NOT.E2F1_B	MCA.Black.2005.Top.100.E2F1.induced.genes.SupplTable2	MCA.Black.2005.Top.100.E2F3.induced.genes.SupplTable3
200854_at	AB028970	nuclear receptor co-repressor 1	NCOR1	chr17p11.2	9611	Hs.462323	-0.815083	1.25646	0.525882	-1.21909	2.53827	0.73267	Lower in ERneg	0.23188	1		1.11023
200855_at	AW771910	nuclear receptor co-repressor 1	NCOR1	chr17p11.2	9611	Hs.462323	1.85469	-0.470158	0.655508	-0.0511866	1.10564	1.51188	Lower in ERneg	0.0652819	1		1.03281
200856_x_at	BF437948	nuclear receptor co-repressor 1	NCOR1	chr17p11.2	9611	Hs.462323	0.020625	1.65668	-0.331792	0.499806	1.14222	1.18809	Lower in ERneg	0.117399	1		1.03868
200857_s_at	NM_006311	nuclear receptor co-repressor 1	NCOR1	chr17p11.2	9611	Hs.462323	-1.41897	0.623386	0.261819	-1.26313	1.74591	0.0659035	Lower in ERneg	0.473727	1		1.04274
200858_s_at	NM_001012	ribosomal protein S8	RPS8	chr1p34.1-p32	6202	Hs.512675	-3.07104	-0.731011	-0.533354	-1.49212	0.677659	-1.51197	Higher in ERneg	0.065271	1		-1.05465																														chr1p34
200859_x_at	NM_001456	filamin A, alpha (actin binding protein 280)	FLNA	chrXq28	2316	Hs.195464	-2.03549	-1.29988	-0.0692063	-0.542387	-3.25831	-2.60905	Higher in ERneg	0.00453969	0.218868		-1.15557			Carroll_6h_E2_Repressed	Carroll_ERbinding_within_50kb
200860_s_at	BC000779	CCR4-NOT transcription complex, subunit 1	CNOT1	chr16q21	23019	Hs.460923	-1.02545	-1.14768	-1.42156	-0.803383	-2.78875	-3.49272	Higher in ERneg	0.000239064	0.0216701		-1.12708			Carroll_6h_E2_Induced	Carroll_ERbinding_within_50kb
200861_at	NM_016284	CCR4-NOT transcription complex, subunit 1	CNOT1	chr16q21	23019	Hs.460923	0.535939	-0.456116	-0.853977	-0.381746	-0.211905	-0.674895	Higher in ERneg	0.249871	1		-1.02085				Carroll_ERbinding_within_50kb
200862_at	NM_014762	24-dehydrocholesterol reductase	DHCR24	chr1p33-p31.1	1718	Hs.498727	1.10716	1.36798	2.53455	3.17788	2.95655	4.68182	Lower in ERneg	1.4217e-06	0.000347601	ERA gene	1.4573			Carroll_6h_E2_Repressed
200863_s_at	AI215102	RAB11A, member RAS oncogene family	RAB11A	chr15q21.3-q22.31	8766	Hs.321541	-0.463356	0.750412	-0.795036	-0.0730169	-0.00138937	-0.384283	Higher in ERneg	0.350384	1		-1.00992				Carroll_ERbinding_within_50kb					Musgrove_Myc_Repressed
200864_s_at	NM_004663	RAB11A, member RAS oncogene family	RAB11A	chr15q21.3-q22.31	8766	Hs.321541	1.22272	1.96651	0.664028	1.18654	4.2572	3.2766	Lower in ERneg	0.000525327	0.0406397		1.48352				Carroll_ERbinding_within_50kb					Musgrove_Myc_Repressed
200865_at	AI001896	---	---	---	---	---	1.55481	0.722036	-0.155181	0.0225989	-2.06742	-0.0353205	Higher in ERneg	0.485912	1		-1.00466
200866_s_at	M32221	prosaposin (variant Gaucher disease and variant metachromatic leukodystrophy)	PSAP	chr10q21-q22	5660	Hs.523004	1.36944	-1.21984	1.67562	1.0269	-0.0582505	1.03442	Lower in ERneg	0.150471	1		1.1331
200867_at	AL031685	zinc finger protein 313	ZNF313	chr20q13.13	55905	Hs.144949	0.817873	-1.23314	-1.04786	0.906949	-0.599357	-0.820007	Higher in ERneg	0.206106	1		-1.02015				Carroll_ERbinding_within_50kb
200868_s_at	NM_018683	zinc finger protein 313	ZNF313	chr20q13.13	55905	Hs.144949	-0.384991	-2.70174	0.714453	1.49117	-2.15457	-0.726003	Higher in ERneg	0.233918	1		-1.03921				Carroll_ERbinding_within_50kb
200869_at	NM_000980	ribosomal protein L18a /// similar to ribosomal protein L18a; 60S ribosomal protein L18a	RPL18A /// LOC390354	chr19p13	390354 /// 6142	Hs.337766	-1.29771	-2.28914	0.0923542	-0.470523	-0.0182328	-1.24068	Higher in ERneg	0.107362	1		-1.06251							ER_B
200870_at	NM_007178	serine/threonine kinase receptor associated protein	STRAP	chr12p12.3	11171	Hs.504895	-1.93527	-2.46944	0.243092	0.0332724	-1.75955	-1.81625	Higher in ERneg	0.0346663	0.991015		-1.12495			Carroll_6h_E2_Induced					Oh.E2.Induced	Musgrove_Myc_Induced																					chr12p13
200871_s_at	NM_002778	prosaposin (variant Gaucher disease and variant metachromatic leukodystrophy)	PSAP	chr10q21-q22	5660	Hs.523004	1.6499	-0.576389	0.171974	0.840708	-0.863147	0.212963	Lower in ERneg	0.415678	1		1.01176			Carroll_6h_E2_Repressed						Musgrove_Myc_Repressed
200872_at	NM_002966	S100 calcium binding protein A10 (annexin II ligand, calpactin I, light polypeptide (p11))	S100A10	chr1q21	6281	Hs.143873	-2.59258	-1.50586	-0.661883	-0.401054	-3.84371	-3.01414	Higher in ERneg	0.00128855	0.0816857		-1.35381				Carroll_ERbinding_within_50kb	Carroll_Promoter Proximal	ER_B			Musgrove_Myc_Repressed
200873_s_at	NM_006585	chaperonin containing TCP1, subunit 8 (theta)	CCT8	chr21q22.11	10694	Hs.125113	-1.84387	-0.844003	-1.94176	-0.69968	-2.12711	-3.49582	Higher in ERneg	0.000236305	0.0214695		-1.16904			Carroll_6h_E2_Induced
200874_s_at	BE796327	nucleolar protein 5A (56kDa with KKE/D repeat)	NOL5A	chr20p13	10528	Hs.376064	0.228608	-2.32497	-0.308347	-0.466684	-1.70111	-1.77138	Higher in ERneg	0.0382488	1		-1.05829	Musgrove_E2_Induced							Oh.E2.Induced	Musgrove_Myc_Induced	Bild_MYC_Induced
200875_s_at	NM_006392	nucleolar protein 5A (56kDa with KKE/D repeat)	NOL5A	chr20p13	10528	Hs.376064	-2.10998	-0.965363	-1.75528	-2.08824	-2.83369	-4.34476	Higher in ERneg	6.97131e-06	0.00127199	ERA gene	-1.3506	Musgrove_E2_Induced	Carroll_3h_E2_Induced	Carroll_6h_E2_Induced					Oh.E2.Induced	Musgrove_Myc_Induced	Bild_MYC_Induced
200876_s_at	NM_002793	proteasome (prosome, macropain) subunit, beta type, 1	PSMB1	chr6q27	5689	Hs.352768	-0.939317	-0.332547	0.274995	0.627367	-1.82619	-1.26331	Higher in ERneg	0.103239	1		-1.05912
200877_at	NM_006430	chaperonin containing TCP1, subunit 4 (delta)	CCT4	chr2p15	10575	Hs.421509	-2.89114	-3.06673	-0.802731	-1.11696	-3.87135	-3.3094	Higher in ERneg	0.000467473	0.0369145		-1.24753									Musgrove_Myc_Induced
200878_at	AF052094	endothelial PAS domain protein 1	EPAS1	chr2p21-p16	2034	Hs.468410	-0.116288	-0.566495	0.927294	1.10481	0.449891	0.893584	Lower in ERneg	0.185772	1		1.03148			Carroll_6h_E2_Repressed						Musgrove_Myc_Repressed																					chr2p21
200879_s_at	NM_001430	endothelial PAS domain protein 1	EPAS1	chr2p21-p16	2034	Hs.468410	1.77684	-1.54375	2.00369	2.22508	-1.04599	0.889131	Lower in ERneg	0.186966	1		1.00753																														chr2p21
200880_at	AL534104	DnaJ (Hsp40) homolog, subfamily A, member 1	DNAJA1	chr9p13-p12	3301	Hs.445203	-0.19879	-2.36559	-0.310224	0.261663	0.303352	-0.701681	Higher in ERneg	0.241439	1		-1.05867			Carroll_6h_E2_Induced
200881_s_at	NM_001539	DnaJ (Hsp40) homolog, subfamily A, member 1	DNAJA1	chr9p13-p12	3301	Hs.445203	-1.21753	-2.89748	-0.859641	0.993169	-0.973119	-1.47394	Higher in ERneg	0.0702486	1		-1.14169			Carroll_6h_E2_Induced
200882_s_at	NM_002810	proteasome (prosome, macropain) 26S subunit, non-ATPase, 4	PSMD4	chr1q21.2	5710	Hs.505059	-1.26507	0.92303	0.0779618	-0.352851	-0.942751	-0.798723	Higher in ERneg	0.212225	1		-1.05136
200883_at	NM_003366	ubiquinol-cytochrome c reductase core protein II	UQCRC2	chr16p12	7385	Hs.528803	-0.30996	-0.404564	0.724482	0.461262	-0.145349	0.206499	Lower in ERneg	0.418201	1		1.04917			Carroll_6h_E2_Induced																											chr16p12
200884_at	NM_001823	creatine kinase, brain	CKB	chr14q32	1152	Hs.173724	0.2989	0.339319	-2.12994	-0.869906	0.792203	-0.591541	Higher in ERneg	0.277079	1		-1.07178			Carroll_6h_E2_Repressed
200885_at	NM_005167	ras homolog gene family, member C	RHOC	chr1p13.1	389	Hs.502659	2.28181	1.03877	1.39864	2.28525	4.7794	4.0927	Lower in ERneg	2.13189e-05	0.00313214	ERA gene	1.28569			Carroll_6h_E2_Repressed	Carroll_ERbinding_within_50kb					Musgrove_Myc_Repressed
200886_s_at	NM_002629	phosphoglycerate mutase 1 (brain)	PGAM1	chr10q25.3	5223	Hs.447492	-1.38721	-1.40193	-0.493714	1.29747	-2.41695	-1.62891	Higher in ERneg	0.0516664	1		-1.07519											DirectMycbinding.UP
200887_s_at	NM_007315	signal transducer and activator of transcription 1, 91kDa	STAT1	chr2q32.2	6772	Hs.470943	1.18194	-2.71944	-1.34789	-0.0899494	-0.719622	-1.06853	Higher in ERneg	0.142641	1		-1.08537				Carroll_ERbinding_within_50kb
200888_s_at	NM_000978	ribosomal protein L23	RPL23	chr17q	9349	Hs.406300	0.523695	-1.77111	-0.0320571	0.118455	1.00513	0.246729	Lower in ERneg	0.402559	1		1.00044
200889_s_at	AI016620	signal sequence receptor, alpha (translocon-associated protein alpha)	SSR1	chr6p24.3	6745	Hs.114033	-0.613466	-1.50251	-0.985951	-0.0249309	-1.67381	-2.2846	Higher in ERneg	0.011168	0.434406		-1.18342			Carroll_6h_E2_Induced
200890_s_at	AW006345	signal sequence receptor, alpha (translocon-associated protein alpha)	SSR1	chr6p24.3	6745	Hs.114033	0.763618	-1.8874	-1.04536	-0.304948	-0.534011	-1.30521	Higher in ERneg	0.09591	1		-1.09806			Carroll_6h_E2_Induced
200891_s_at	NM_003144	signal sequence receptor, alpha (translocon-associated protein alpha)	SSR1	chr6p24.3	6745	Hs.114033	0.35936	-0.0190181	-0.968101	-1.04927	0.0457395	-0.675263	Higher in ERneg	0.249754	1		-1.04995			Carroll_6h_E2_Induced
200892_s_at	BC000451	splicing factor, arginine/serine-rich 10 (transformer 2 homolog, Drosophila)	SFRS10	chr3q26.2-q27	6434	Hs.533122	-2.47561	-1.49277	-0.651489	-0.96822	-0.699539	-2.1813	Higher in ERneg	0.0145805	0.527568		-1.13882	Musgrove_E2_Induced		Carroll_6h_E2_Induced				ER_B				DirectMycbinding.UP					SGCGSSAAA_V.E2F1DP2_01	V.E2F1_Q6	V.E2F4DP2_01
200893_at	NM_004593	splicing factor, arginine/serine-rich 10 (transformer 2 homolog, Drosophila)	SFRS10	chr3q26.2-q27	6434	Hs.533122	-1.29414	1.48377	-1.65974	-1.34376	0.982437	-0.561564	Higher in ERneg	0.287207	1		-1.01842	Musgrove_E2_Induced		Carroll_6h_E2_Induced				ER_B				DirectMycbinding.UP					SGCGSSAAA_V.E2F1DP2_01	V.E2F1_Q6	V.E2F4DP2_01
200894_s_at	AA894574	FK506 binding protein 4, 59kDa	FKBP4	chr12p13.33	2288	Hs.524183	0.435406	-0.538933	2.15692	2.42365	1.1203	1.96584	Lower in ERneg	0.0246584	0.773794		1.25204			Carroll_6h_E2_Induced	Carroll_ERbinding_within_50kb				Oh.E2.Induced		Bild_MYC_Induced																				chr12p13
200895_s_at	NM_002014	FK506 binding protein 4, 59kDa	FKBP4	chr12p13.33	2288	Hs.524183	1.59699	0.754657	2.18062	1.67337	1.08061	3.09737	Lower in ERneg	0.000976244	0.0659259		1.26577		Carroll_3h_E2_Induced	Carroll_6h_E2_Induced	Carroll_ERbinding_within_50kb				Oh.E2.Induced																						chr12p13
200896_x_at	NM_004494	hepatoma-derived growth factor (high-mobility group protein 1-like)	HDGF	chr1q21-q23	3068	Hs.506748	-2.64112	-0.615501	-0.721841	-2.22285	-3.26626	-3.12756	Higher in ERneg	0.000881326	0.0607152		-1.19463				Carroll_ERbinding_within_50kb																						1			1
200897_s_at	NM_016081	palladin	KIAA0992	chr4q32.3	23022	Hs.151220	-0.268596	2.06588	1.24376	-0.379415	1.25605	1.9044	Lower in ERneg	0.0284289	0.857011		1.156				Carroll_ERbinding_within_50kb					Musgrove_Myc_Repressed
200898_s_at	AK002091	meningioma expressed antigen 5 (hyaluronidase)	MGEA5	chr10q24.1-q24.3	10724	Hs.500842	0.64421	-0.507435	2.46456	2.33263	2.08363	2.77657	Lower in ERneg	0.00274676	0.148749		1.14987			Carroll_6h_E2_Induced					Oh.E2.Repressed		Bild_MYC_Repressed	DirectMycbinding.DOWN
200899_s_at	NM_012215	meningioma expressed antigen 5 (hyaluronidase)	MGEA5	chr10q24.1-q24.3	10724	Hs.500842	0.95037	0.633857	1.0401	1.5403	2.36919	3.03026	Lower in ERneg	0.00122174	0.0785266		1.15747								Oh.E2.Repressed	Musgrove_Myc_Repressed		DirectMycbinding.DOWN
200900_s_at	AI583537	mannose-6-phosphate receptor (cation dependent)	M6PR	chr12p13	4074	Hs.134084	-1.23927	-1.86456	-0.146271	-0.69106	-0.592099	-1.59938	Higher in ERneg	0.0548677	1		-1.15281																														chr12p13
200901_s_at	NM_002355	mannose-6-phosphate receptor (cation dependent)	M6PR	chr12p13	4074	Hs.134084	-1.74146	-2.30717	0.428003	0.352499	-0.54493	-1.18279	Higher in ERneg	0.118446	1		-1.06987																														chr12p13
200902_at	NM_004261	15 kDa selenoprotein	2015-09-01	chr1p31	9403	Hs.362728	-1.59677	0.0765985	-0.0351031	0.624629	1.03389	0.339358	Lower in ERneg	0.36717	1		1.03381
200903_s_at	NM_000687	S-adenosylhomocysteine hydrolase	AHCY	chr20cen-q13.1	191	Hs.388004	0.447155	-0.511509	-0.53139	0.717815	-1.09008	-0.812169	Higher in ERneg	0.208347	1		-1.04924									Musgrove_Myc_Induced	Bild_MYC_Induced
200904_at	X56841	major histocompatibility complex, class I, E	HLA-E	chr6p21.3	3133	Hs.381008	1.40759	-1.9177	-1.48928	0.31161	-0.863011	-0.87021	Higher in ERneg	0.192093	1		-1.08559			Carroll_6h_E2_Repressed								DirectMycbinding.DOWN																			chr6p21
200905_x_at	NM_005516	major histocompatibility complex, class I, E	HLA-E	chr6p21.3	3133	Hs.381008	0.966002	-2.40452	-1.68312	-0.134977	-1.5719	-1.63953	Higher in ERneg	0.0505518	1		-1.14423			Carroll_6h_E2_Repressed								DirectMycbinding.DOWN																			chr6p21
200906_s_at	AK025843	palladin	KIAA0992	chr4q32.3	23022	Hs.151220	-0.644184	0.0375123	0.857417	-0.891801	0.311213	0.231719	Lower in ERneg	0.408378	1		1.02318				Carroll_ERbinding_within_50kb					Musgrove_Myc_Repressed
200907_s_at	AU157932	palladin	KIAA0992	chr4q32.3	23022	Hs.151220	-0.383328	1.4984	1.60142	-0.142729	1.18046	1.92542	Lower in ERneg	0.0270884	0.827596		1.17937				Carroll_ERbinding_within_50kb					Musgrove_Myc_Repressed
200908_s_at	BC005354	ribosomal protein, large, P2	RPLP2	chr11p15.5-p15.4	6181	Hs.437594	-1.97625	-0.00832005	-0.98759	-0.494754	-1.39623	-2.21743	Higher in ERneg	0.013297	0.493385		-1.08444			Carroll_6h_E2_Repressed
200909_s_at	NM_001004	ribosomal protein, large, P2	RPLP2	chr11p15.5-p15.4	6181	Hs.437594	-2.21381	-0.541086	-1.03982	-0.70629	-0.277977	-1.8025	Higher in ERneg	0.0357334	1		-1.08279									Musgrove_Myc_Induced
200910_at	NM_005998	chaperonin containing TCP1, subunit 3 (gamma)	CCT3	chr1q23	7203	Hs.491494	-1.32765	-0.312731	-0.20091	-2.03087	-1.99842	-2.47034	Higher in ERneg	0.00674915	0.297059		-1.13864							ER_B			Bild_MYC_Induced
200911_s_at	NM_006283	transforming, acidic coiled-coil containing protein 1	TACC1	chr8p11	6867	Hs.279245	1.01618	-1.03292	0.69194	0.766746	0.296422	0.806206	Lower in ERneg	0.210062	1		1.09967																									Bild.E2F3.Induced	1		1
200912_s_at	NM_001967	eukaryotic translation initiation factor 4A, isoform 2	EIF4A2	chr3q28	1974	Hs.478553	0.293657	0.532201	0.0561027	-0.457533	0.795524	0.678935	Lower in ERneg	0.248589	1		1.01712			Carroll_6h_E2_Induced	Carroll_ERbinding_within_50kb																					Bild.E2F3.Repressed
200913_at	NM_002707	protein phosphatase 1G (formerly 2C), magnesium-dependent, gamma isoform	PPM1G	chr2p23.3	5496	Hs.17883	-0.406851	-0.742	-1.3864	-1.27558	-2.24591	-2.92644	Higher in ERneg	0.00171432	0.1021		-1.10759									Musgrove_Myc_Induced																					chr2p23
200914_x_at	BF589024	kinectin 1 (kinesin receptor)	KTN1	chr14q22.1	3895	Hs.509414	-0.442288	1.23627	2.12166	1.15086	2.33449	3.22176	Lower in ERneg	0.000637038	0.0471042		1.27544			Carroll_6h_E2_Induced																											chr14q22
200915_x_at	NM_004986	kinectin 1 (kinesin receptor) /// protein disulfide isomerase family A, member 6	KTN1 /// PDIA6	chr14q22.1 /// chr2p25.1	10130 /// 3895	Hs.509414	0.0410547	1.03632	3.18613	2.14721	3.70206	4.90094	Lower in ERneg	4.769e-07	0.000147865	ERA gene	1.25063			Carroll_6h_E2_Induced
200916_at	NM_003564	transgelin 2	TAGLN2	chr1q21-q25	8407	Hs.517168	-1.85672	0.674596	-0.394139	-1.07229	-2.79146	-2.02418	Higher in ERneg	0.021476	0.69826		-1.15518				Carroll_ERbinding_within_50kb								Myc_M
200917_s_at	BG474541	signal recognition particle receptor (PRIMEdocking proteinPRIME)	SRPR	chr11q24.3	6734	Hs.368376	-2.09185	-0.748308	-1.05593	-0.270532	-1.13626	-2.28277	Higher in ERneg	0.0112221	0.435596		-1.14351																			MCA.Baliciunate_E2F4.G0_B	MCA.Ren.E2F4_B.NOT.E2F1_B
200918_s_at	NM_003139	signal recognition particle receptor (PRIMEdocking proteinPRIME)	SRPR	chr11q24.3	6734	Hs.368376	-0.615555	1.10396	-1.59383	-0.643269	-1.34423	-1.79933	Higher in ERneg	0.0359829	1		-1.07945																			MCA.Baliciunate_E2F4.G0_B	MCA.Ren.E2F4_B.NOT.E2F1_B
200919_at	NM_004427	polyhomeotic-like 2 (Drosophila)	PHC2	chr1p34.3	1912	Hs.524271	-1.29879	-0.926602	-1.90031	-3.01434	-1.60016	-3.13756	Higher in ERneg	0.00085179	0.0591467		-1.10633			Carroll_6h_E2_Repressed																											chr1p34
200920_s_at	AL535380	B-cell translocation gene 1, anti-proliferative	BTG1	chr12q22	694	Hs.255935	0.844611	-1.6299	-0.254581	-1.16382	0.0330932	-0.648128	Higher in ERneg	0.258451	1		-1.05342	Musgrove_E2_Repressed		Carroll_6h_E2_Repressed					Oh.E2.Repressed	Musgrove_Myc_Repressed		DirectMycbinding.DOWN
200921_s_at	NM_001731	B-cell translocation gene 1, anti-proliferative	BTG1	chr12q22	694	Hs.255935	-0.0453089	-1.97555	-0.880538	-1.35707	0.136109	-1.34993	Higher in ERneg	0.08852	1		-1.08764	Musgrove_E2_Repressed		Carroll_6h_E2_Repressed					Oh.E2.Repressed	Musgrove_Myc_Repressed		DirectMycbinding.DOWN
200922_at	NM_006801	KDEL (Lys-Asp-Glu-Leu) endoplasmic reticulum protein retention receptor 1	KDELR1	chr19q13.3	10945	Hs.515515	0.319069	2.26636	1.21458	1.27066	0.733105	2.24435	Lower in ERneg	0.0124049	0.469479		1.09953
200923_at	NM_005567	lectin, galactoside-binding, soluble, 3 binding protein	LGALS3BP	chr17q25	3959	Hs.514535	1.84689	0.0366756	-1.40179	-0.01697	3.66719	0.908835	Lower in ERneg	0.181719	1		1.26419		Carroll_3h_E2_Repressed	Carroll_6h_E2_Repressed	Carroll_ERbinding_within_50kb
200924_s_at	NM_002394	solute carrier family 3 (activators of dibasic and neutral amino acid transport), member 2	SLC3A2	chr11q13	6520	Hs.502769	1.25867	-0.305306	1.3753	1.29298	-2.66898	0.383103	Lower in ERneg	0.350822	1		1.01776								Oh.E2.Induced			DirectMycbinding.UP				REN_E2F1_TARGETS								MCA.Xu_Table.S4.Top.ranked.E2F.promoters_combined.E2F1..E2F4..or.E2F6.in.all.5.cell.types
200925_at	NM_004373	cytochrome c oxidase subunit VIa polypeptide 1	COX6A1	chr12q24.2|12q24.2	1337	Hs.497118	0.057951	0.45765	-0.198452	1.54204	1.8005	1.62766	Lower in ERneg	0.051798	1		1.06441
200926_at	NM_001025	ribosomal protein S23	RPS23	chr5q14.2	6228	Hs.567333	-0.451994	1.26669	0.14339	0.572214	3.40446	1.6529	Lower in ERneg	0.049176	1		1.06608									Musgrove_Myc_Induced
200927_s_at	AA919115	RAB14, member RAS oncogene family	RAB14	chr9q32-q34.11	51552	Hs.371563	0.575672	0.0592854	0.923007	1.43574	2.75122	2.87901	Lower in ERneg	0.00199462	0.1149		1.20187
200928_s_at	AL162081	RAB14, member RAS oncogene family	RAB14	chr9q32-q34.11	51552	Hs.371563	2.16646	-0.589834	-0.0767155	0.587871	1.72526	1.42073	Lower in ERneg	0.0776979	1		1.02994
200929_at	NM_006827	transmembrane emp24-like trafficking protein 10 (yeast)	TMED10	chr14q24.3	10972	Hs.74137	1.83898	0.553932	1.48924	0.812042	2.48071	3.41464	Lower in ERneg	0.000319334	0.0272601		1.18052				Carroll_ERbinding_within_50kb
200930_s_at	AA156675	vinculin	VCL	chr10q22.1-q23	7414	Hs.500101	-0.59203	-2.01536	-0.283069	0.135052	-2.23841	-2.33379	Higher in ERneg	0.00980341	0.39332		-1.03513
200931_s_at	NM_014000	vinculin	VCL	chr10q22.1-q23	7414	Hs.500101	-1.31882	-0.661242	-0.284243	-1.01664	-1.41004	-1.97762	Higher in ERneg	0.0239858	0.757119		-1.12329										Bild_MYC_Repressed
200932_s_at	NM_006400	dynactin 2 (p50)	DCTN2	chr12q13.2-q13.3	10540	Hs.289123	1.35679	1.03307	1.96948	1.56968	2.09694	3.63293	Lower in ERneg	0.000140111	0.0141339		1.10106			Carroll_6h_E2_Repressed																							1			1	chr12q13
200933_x_at	NM_001007	ribosomal protein S4, X-linked	RPS4X	chrXq13.1	6191	Hs.446628	-1.15573	0.977629	-0.0172413	-0.800123	2.54595	0.478951	Lower in ERneg	0.315987	1		1.04935																										1			1
200934_at	NM_003472	DEK oncogene (DNA binding)	DEK	chr6p23	7913	Hs.484813	-1.99208	-2.45236	-2.28242	-2.08994	-3.32671	-5.36365	Higher in ERneg	4.07784e-08	2.01713e-05	ERA gene	-1.569		Carroll_3h_E2_Induced	Carroll_6h_E2_Induced										VERNELL_PRB_CLSTR1								MCA.Black.2005.Top.100.E2F1.induced.genes.SupplTable2	MCA.Black.2005.Top.100.E2F3.induced.genes.SupplTable3			Bild.E2F3.Induced
200935_at	NM_004343	calreticulin	CALR	chr19p13.3-p13.2	811	Hs.515162	-1.94756	0.321425	0.474265	0.534013	-1.20973	-0.731614	Higher in ERneg	0.232202	1		-1.01613															REN_E2F1_TARGETS
200936_at	NM_000973	ribosomal protein L8	RPL8	chr8q24.3	6132	Hs.178551	-0.522711	-1.96984	1.57007	0.930082	-0.300025	-0.0704314	Higher in ERneg	0.471925	1		1.03808
200937_s_at	NM_000969	ribosomal protein L5	RPL5	chr1p22.1	6125	Hs.532359	-1.70832	-0.914836	-1.00997	-1.07833	-1.39001	-2.58239	Higher in ERneg	0.00490593	0.232115		-1.13413
200938_s_at	AI920976	arginine-glutamic acid dipeptide (RE) repeats	RERE	chr1p36.1-p36.2	473	Hs.463041	-0.143202	-1.19409	-0.677319	-0.074093	-1.3059	-1.64519	Higher in ERneg	0.0499651	1		-1.0282
200939_s_at	NM_012102	arginine-glutamic acid dipeptide (RE) repeats	RERE	chr1p36.1-p36.2	473	Hs.463041	0.281598	-1.23588	-0.218462	-1.16072	-0.446927	-1.00144	Higher in ERneg	0.158308	1		-1.02107
200940_s_at	AB036737	arginine-glutamic acid dipeptide (RE) repeats	RERE	chr1p36.1-p36.2	473	Hs.463041	0.958572	1.53751	1.19362	-0.361071	3.56386	3.25105	Lower in ERneg	0.000574901	0.043463		1.17374	Musgrove_E2_Repressed		Carroll_6h_E2_Repressed
200941_at	AK026575	heat shock factor binding protein 1	HSBP1	chr16q23.3	3281	Hs.250899	1.10623	0.87928	-0.321569	0.868607	2.01052	1.9866	Lower in ERneg	0.0234836	0.746258		1.13988
200942_s_at	NM_001537	heat shock factor binding protein 1	HSBP1	chr16q23.3	3281	Hs.250899	1.16838	-1.15618	0.460899	1.0829	0.374705	0.827769	Lower in ERneg	0.203901	1		1.1001
200943_at	NM_004965	high-mobility group nucleosome binding domain 1	HMGN1	chr21q22.3|21q22.2	3150	Hs.356285	0.118416	0.807234	0.0114638	-0.446294	1.06495	0.856393	Lower in ERneg	0.19589	1		1.0287																														chr21q22
200944_s_at	NM_004965	high-mobility group nucleosome binding domain 1	HMGN1	chr21q22.3|21q22.2	3150	Hs.356285	-0.0170142	1.28933	-0.145033	-0.305128	0.745005	0.696898	Lower in ERneg	0.242933	1		1.02556																														chr21q22
200945_s_at	NM_014933	SEC31-like 1 (S. cerevisiae)	SEC31L1	chr4q21.3	22872	Hs.370024	-1.05934	1.78435	0.638581	-0.279049	0.962859	0.94067	Lower in ERneg	0.173437	1		1.04545							ER_B
200946_x_at	AI339331	glutamate dehydrogenase 1	GLUD1	chr10q23.3	2746	Hs.500409	1.14345	-0.271142	1.98415	1.88049	3.87001	3.80365	Lower in ERneg	7.12896e-05	0.00827797	ERA gene	1.29924				Carroll_ERbinding_within_50kb			ER_B				DirectMycbinding.UP
200947_s_at	NM_005271	glutamate dehydrogenase 1	GLUD1	chr10q23.3	2746	Hs.500409	1.19796	0.84786	1.90341	2.37047	3.71595	4.7311	Lower in ERneg	1.11652e-06	0.000287289	ERA gene	1.26173				Carroll_ERbinding_within_50kb			ER_B				DirectMycbinding.UP
200948_at	NM_005439	myeloid leukemia factor 2	MLF2	chr12p13	8079	Hs.524214	-2.40665	-0.244681	0.0583815	0.432391	-1.29545	-1.25863	Higher in ERneg	0.104082	1		-1.10704			Carroll_6h_E2_Repressed																											chr12p13
200949_x_at	NM_001023	ribosomal protein S20	RPS20	chr8q12	6224	Hs.8102	-2.8833	-1.63984	-2.78062	-0.48347	-1.89456	-4.10117	Higher in ERneg	2.05535e-05	0.00304287	ERA gene	-1.15458																SGCGSSAAA_V.E2F1DP2_01	V.E2F1_Q6	V.E2F4DP2_01	MCA.Baliciunate_E2F4.G0_B
200950_at	NM_006409	actin related protein 2/3 complex, subunit 1A, 41kDa	ARPC1A	chr7q22.1	10552	Hs.124126	0.0481496	0.112666	-0.16261	0.0684343	0.349986	0.206548	Lower in ERneg	0.418181	1		-1.01081
200951_s_at	AW026491	cyclin D2	CCND2	chr12p13	894	Hs.376071	0.757857	-2.99956	-0.874178	0.170623	-1.89321	-1.35256	Higher in ERneg	0.0880989	1		-1.12361																										1		1		chr12p13
200952_s_at	AI635187	cyclin D2	CCND2	chr12p13	894	Hs.376071	0.0144045	-1.10823	-0.447557	-2.03632	-1.66995	-2.19736	Higher in ERneg	0.0139974	0.511728		-1.08475																										1		1		chr12p13
200953_s_at	NM_001759	cyclin D2	CCND2	chr12p13	894	Hs.376071	1.4298	-0.750822	-0.663314	0.306491	1.23195	0.733004	Lower in ERneg	0.231778	1		-1.02693																										1		1		chr12p13
200954_at	NM_001694	ATPase, H+ transporting, lysosomal 16kDa, V0 subunit c	ATP6V0C	chr16p13.3	527	Hs.389107	1.19266	0.965982	1.40073	2.01409	3.31278	4.1386	Lower in ERneg	1.74713e-05	0.00265105	ERA gene	1.16953									Musgrove_Myc_Repressed																					chr16p13
200955_at	NM_006839	inner membrane protein, mitochondrial (mitofilin)	IMMT	chr2p11.2|2	10989	Hs.148559	-0.268376	0.942556	-0.00535034	-0.0787394	-2.14682	-1.15931	Higher in ERneg	0.123166	1		-1.0437				Carroll_ERbinding_within_50kb					Musgrove_Myc_Induced
200956_s_at	BE795648	structure specific recognition protein 1	SSRP1	chr11q12	6749	Hs.523680	-2.21312	-0.244929	-0.470834	-0.695954	-2.73848	-2.85971	Higher in ERneg	0.00212015	0.120833		-1.21556									Musgrove_Myc_Induced
200957_s_at	NM_003146	structure specific recognition protein 1	SSRP1	chr11q12	6749	Hs.523680	-0.202142	0.266466	-0.874466	-0.850828	-4.19293	-1.77107	Higher in ERneg	0.0382746	1		-1.14393
200958_s_at	NM_005625	syndecan binding protein (syntenin)	SDCBP	chr8q12	6386	Hs.200804	-0.453845	-2.50273	-2.02977	0.0526372	-1.56008	-2.87542	Higher in ERneg	0.00201747	0.116019		-1.16959									Musgrove_Myc_Repressed
200959_at	NM_004960	fusion (involved in t(12;16) in malignant liposarcoma)	FUS	chr16p11.2	2521	Hs.513522	-0.543597	1.62	0.452056	-1.31121	1.69333	0.767972	Lower in ERneg	0.221252	1		1.06778																										1		1		chr16p11
200960_x_at	NM_007096	clathrin, light polypeptide (Lca)	CLTA	chr9p13	1211	Hs.522114	-1.28377	-1.67109	-0.439464	0.0573741	-1.63356	-2.19679	Higher in ERneg	0.0140176	0.511912		-1.07918
200961_at	NM_012248	selenophosphate synthetase 2	SEPHS2	chr16p11.2	22928	Hs.118725	1.82257	0.352275	1.64192	1.03176	1.8076	3.05584	Lower in ERneg	0.00112215	0.0735685		1.22147																														chr16p11
200962_at	AI348010	ribosomal protein L31	RPL31	chr2q11.2	6160	Hs.469473	-1.99777	-1.02314	0.572848	-0.148824	0.170902	-0.681851	Higher in ERneg	0.247666	1		1.00976
200963_x_at	NM_000993	ribosomal protein L31	RPL31	chr2q11.2	6160	Hs.469473	-1.97992	-1.05883	-0.739569	-1.38509	-0.607759	-2.1249	Higher in ERneg	0.0167973	0.584649		-1.05584
200964_at	NM_003334	ubiquitin-activating enzyme E1 (A1S9T and BN75 temperature sensitivity complementing)	UBE1	chrXp11.23	7317	Hs.533273	-1.67035	3.1198	-0.485052	0.0483426	0.219496	0.357474	Lower in ERneg	0.360368	1		-1.01005
200965_s_at	NM_006720	actin binding LIM protein 1	ABLIM1	chr10q25	3983	Hs.438236	-0.889783	-0.995221	-0.60737	0.214475	-0.592621	-1.24954	Higher in ERneg	0.105734	1		-1.16414				Carroll_ERbinding_within_50kb			ER_B		Musgrove_Myc_Induced		DirectMycbinding.UP
200966_x_at	NM_000034	aldolase A, fructose-bisphosphate	ALDOA	chr16q22-q24	226	Hs.513490	1.69172	1.60641	1.38429	2.17501	1.55184	3.38004	Lower in ERneg	0.000362379	0.0302239		1.22333				Carroll_ERbinding_within_50kb																			MCA.Xu_Table.S4.Top.ranked.E2F.promoters_combined.E2F1..E2F4..or.E2F6.in.all.5.cell.types	MCA.Xu.top250.E2F1_B.in.MCF7.cells	Bild.E2F3.Induced
200967_at	NM_000942	peptidylprolyl isomerase B (cyclophilin B)	PPIB	chr15q21-q22	5479	Hs.434937	-1.46326	-0.0391385	-2.00775	-0.163218	-1.35997	-2.51434	Higher in ERneg	0.00596273	0.269732		-1.14089			Carroll_6h_E2_Repressed
200968_s_at	NM_000942	peptidylprolyl isomerase B (cyclophilin B)	PPIB	chr15q21-q22	5479	Hs.434937	-0.556046	-0.901456	-1.5144	0.38868	-1.32195	-2.03836	Higher in ERneg	0.0207568	0.680502		-1.13638			Carroll_6h_E2_Repressed							Bild_MYC_Induced
200969_at	BG107676	stress-associated endoplasmic reticulum protein 1	SERP1	chr3q25.1	27230	Hs.518326	-2.46513	2.14026	-0.845752	0.336367	3.15108	0.359922	Lower in ERneg	0.359453	1		1.17852	Musgrove_E2_Induced		Carroll_6h_E2_Induced																											chr3q25
200970_s_at	AL136807	stress-associated endoplasmic reticulum protein 1	SERP1	chr3q25.1	27230	Hs.518326	-3.21414	0.379501	-0.78761	0.556608	2.14453	-0.379826	Higher in ERneg	0.352037	1		1.05523	Musgrove_E2_Induced		Carroll_6h_E2_Induced																											chr3q25
200971_s_at	NM_014445	stress-associated endoplasmic reticulum protein 1	SERP1	chr3q25.1	27230	Hs.518326	-3.17073	-0.111568	-1.34484	-0.260398	0.504973	-1.27674	Higher in ERneg	0.100847	1		-1.05232	Musgrove_E2_Induced																													chr3q25
200972_at	BC000704	tetraspanin 3	TSPAN3	chr15q24.3	10099	Hs.5062	0.354518	0.284401	-0.865199	-0.256175	1.94309	0.909178	Lower in ERneg	0.181628	1		1.09108																										1			1
200973_s_at	NM_005724	tetraspanin 3	TSPAN3	chr15q24.3	10099	Hs.5062	0.285596	-0.302473	0.53345	0.448705	2.58717	2.08213	Lower in ERneg	0.0186651	0.630499		1.24211																										1			1
200974_at	NM_001613	actin, alpha 2, smooth muscle, aorta	ACTA2	chr10q23.3	59	Hs.500483	-0.988194	-0.788763	0.429878	0.00721016	-0.0770521	-0.369125	Higher in ERneg	0.356017	1		-1.0662																			MCA.Baliciunate_E2F4.G0_B
200975_at	NM_000310	palmitoyl-protein thioesterase 1 (ceroid-lipofuscinosis, neuronal 1, infantile)	PPT1	chr1p32	5538	Hs.3873	2.55967	0.92973	2.07656	1.02882	3.85427	5.01455	Lower in ERneg	2.65791e-07	9.50205e-05	ERA gene	1.37997										Bild_MYC_Induced
200976_s_at	NM_006024	Tax1 (human T-cell leukemia virus type I) binding protein 1	TAX1BP1	chr7p15	8887	Hs.34576	0.179481	0.135288	1.85593	1.86073	-0.779025	1.05678	Lower in ERneg	0.145306	1		1.03543		Carroll_3h_E2_Induced	Carroll_6h_E2_Induced						Musgrove_Myc_Repressed
200977_s_at	AF090891	Tax1 (human T-cell leukemia virus type I) binding protein 1	TAX1BP1	chr7p15	8887	Hs.34576	0.352541	0.172716	1.64607	1.36934	-0.76985	0.94953	Lower in ERneg	0.171176	1		1.03599		Carroll_3h_E2_Induced	Carroll_6h_E2_Induced						Musgrove_Myc_Repressed
200978_at	NM_005917	malate dehydrogenase 1, NAD (soluble)	MDH1	chr2p13.3	4190	Hs.526521	-2.25795	-1.19732	-2.6184	-1.58349	-2.72266	-4.73798	Higher in ERneg	1.07927e-06	0.000281698	ERA gene	-1.28485			Carroll_6h_E2_Induced			ER_B													MCA.Baliciunate_E2F4.G0_B											chr2p23
200979_at	BF739979	Mitogen-activated protein kinase kinase kinase 15 /// CDNA FLJ34891 fis, clone NT2NE2017562	MAP3K15	chrXp22.12	389840	Hs.471144 /// Hs.557180	-2.96188	-1.07544	-3.48762	-0.752784	-2.47096	-4.86768	Higher in ERneg	5.64575e-07	0.00017013	ERA gene	-1.25571
200980_s_at	NM_000284	pyruvate dehydrogenase (lipoamide) alpha 1	PDHA1	chrXp22.2-p22.1	5160	Hs.530331	-1.11835	-1.95008	-3.86858	-1.80759	-5.2112	-6.92886	Higher in ERneg	2.12121e-12	8.67772e-09	ERA gene	-1.40018									Musgrove_Myc_Induced
200981_x_at	NM_016592	GNAS complex locus	GNAS	chr20q13.3	2778	Hs.125898	0.169357	-0.930459	-1.19714	-0.846136	-0.525172	-1.45502	Higher in ERneg	0.0728315	1		-1.0583											DirectMycbinding.DOWN														Bild.E2F3.Induced
200982_s_at	NM_001155	annexin A6	ANXA6	chr5q32-q34	309	Hs.412117	1.7461	-1.36724	2.54351	1.87347	2.0751	2.16725	Lower in ERneg	0.0151078	0.541337		1.1884			Carroll_6h_E2_Repressed			ER_B	ER_B
200983_x_at	BF983379	CD59 antigen p18-20 (antigen identified by monoclonal antibodies 16.3A5, EJ16, EJ30, EL32 and G344)	CD59	chr11p13	966	Hs.278573	-0.710628	-0.597056	-0.850193	-0.219418	-2.49573	-2.55339	Higher in ERneg	0.00533405	0.247507		-1.33303
200984_s_at	X16447	CD59 antigen p18-20 (antigen identified by monoclonal antibodies 16.3A5, EJ16, EJ30, EL32 and G344)	CD59	chr11p13	966	Hs.278573	-0.600903	-0.0174155	-0.866159	-0.552602	-1.68727	-1.92489	Higher in ERneg	0.0271214	0.828367		-1.23758
200985_s_at	NM_000611	CD59 antigen p18-20 (antigen identified by monoclonal antibodies 16.3A5, EJ16, EJ30, EL32 and G344)	CD59	chr11p13	966	Hs.278573	-0.537221	0.961107	-1.0296	-0.701111	-1.08435	-1.3529	Higher in ERneg	0.0880444	1		-1.16353									Musgrove_Myc_Repressed
200986_at	NM_000062	serpin peptidase inhibitor, clade G (C1 inhibitor), member 1, (angioedema, hereditary)	SERPING1	chr11q12-q13.1	710	Hs.384598	0.343362	-1.17186	-1.15916	-0.495802	-0.302174	-1.20671	Higher in ERneg	0.113771	1		-1.09425			Carroll_6h_E2_Repressed
200987_x_at	AA758755	proteasome (prosome, macropain) activator subunit 3 (PA28 gamma; Ki)	PSME3	chr17q21	10197	Hs.152978	-1.73966	-0.413044	0.444836	0.088088	-1.38505	-1.30778	Higher in ERneg	0.0954747	1		-1.07034			Carroll_6h_E2_Induced	Carroll_ERbinding_within_50kb
200988_s_at	NM_005789	proteasome (prosome, macropain) activator subunit 3 (PA28 gamma; Ki)	PSME3	chr17q21	10197	Hs.152978	-0.68794	2.1625	0.174104	-1.05412	0.943955	0.52219	Lower in ERneg	0.300769	1		1.04187				Carroll_ERbinding_within_50kb
200989_at	NM_001530	hypoxia-inducible factor 1, alpha subunit (basic helix-loop-helix transcription factor)	HIF1A	chr14q21-q24	3091	Hs.509554	-1.14461	-1.93991	-1.05115	0.0685927	-2.37604	-3.04429	Higher in ERneg	0.00116617	0.0757803		-1.16145	Musgrove_E2_Induced	Carroll_3h_E2_Induced	Carroll_6h_E2_Induced					Oh.E2.Induced	Musgrove_Myc_Repressed
200990_at	NM_005762	tripartite motif-containing 28	TRIM28	chr19q13.4	10155	Hs.467408	-0.202179	2.7144	0.0739913	-1.60476	0.974092	0.520625	Lower in ERneg	0.301314	1		1.0005
200991_s_at	NM_014748	sorting nexin 17	SNX17	chr2p23-p22	9784	Hs.278569	0.464521	0.523791	1.23903	0.577773	2.71362	2.90348	Lower in ERneg	0.00184519	0.107792		1.09312			Carroll_6h_E2_Repressed																											chr2p23
200992_at	AL137335	importin 7	IPO7	chr11p15.4	10527	Hs.523470	-1.07964	-0.560745	-0.753085	-0.981104	-1.12222	-1.93442	Higher in ERneg	0.0265307	0.815414		-1.11791	Musgrove_E2_Induced		Carroll_6h_E2_Induced						Musgrove_Myc_Induced		DirectMycbinding.UP	Myc_M					V.E2F1_Q6	V.E2F4DP2_01
200993_at	AA939270	importin 7	IPO7	chr11p15.4	10527	Hs.523470	-1.331	0.568258	-1.3271	-1.15562	-0.0299903	-1.32045	Higher in ERneg	0.0933426	1		-1.08174		Carroll_3h_E2_Induced	Carroll_6h_E2_Induced						Musgrove_Myc_Induced		DirectMycbinding.UP	Myc_M					V.E2F1_Q6	V.E2F4DP2_01
200994_at	BG291787	Importin 7	IPO7	chr11p15.4	10527	Hs.523470	-1.19802	1.059	-1.30142	-0.72341	0.447789	-0.67621	Higher in ERneg	0.249454	1		-1.05525		Carroll_3h_E2_Induced	Carroll_6h_E2_Induced						Musgrove_Myc_Induced		DirectMycbinding.UP	Myc_M					V.E2F1_Q6	V.E2F4DP2_01
200995_at	AI741392	Importin 7	IPO7	chr11p15.4	10527	Hs.523470	-1.4252	-0.745031	-2.13877	-2.0047	-0.0658512	-2.24663	Higher in ERneg	0.0123318	0.467347		-1.15515			Carroll_6h_E2_Induced						Musgrove_Myc_Induced		DirectMycbinding.UP	Myc_M					V.E2F1_Q6	V.E2F4DP2_01
200996_at	NM_005721	ARP3 actin-related protein 3 homolog (yeast)	ACTR3	chr2q14.1	10096	Hs.433512	-0.917487	-1.91796	-1.1566	0.18037	-3.30293	-3.57938	Higher in ERneg	0.000172206	0.0166662		-1.16151
200997_at	NM_002896	RNA binding motif protein 4	RBM4	chr11q13	5936	Hs.533712	1.67125	0.624935	1.00788	0.559198	2.13519	2.82315	Lower in ERneg	0.00237769	0.132597		1.10753																														chr11q13
200998_s_at	AW029619	cytoskeleton-associated protein 4	CKAP4	chr12q23.3	10970	Hs.74368	-2.35994	-0.543035	-1.48807	-1.79908	-1.70341	-3.32339	Higher in ERneg	0.000444657	0.0355289		-1.19239																									Bild.E2F3.Repressed
200999_s_at	NM_006825	cytoskeleton-associated protein 4	CKAP4	chr12q23.3	10970	Hs.74368	-2.38244	0.0935356	-1.54646	-1.75929	-2.27716	-3.53113	Higher in ERneg	0.000206892	0.0192673		-1.2192
201000_at	NM_001605	alanyl-tRNA synthetase	AARS	chr16q22	16	Hs.315137	1.40088	-1.39682	0.195745	0.0501884	-2.88476	-0.674987	Higher in ERneg	0.249842	1		-1.0728
201001_s_at	BG164064	ubiquitin-conjugating enzyme E2 variant 1 /// ubiquitin-conjugating enzyme E2 variant 1	UBE2V1 /// Kua-UEV	chr20q13.2	387522 /// 7335	Hs.420529	1.77853	-1.91896	0.482126	1.10999	-1.27956	0.102538	Lower in ERneg	0.459165	1		-1.00417				Carroll_ERbinding_within_50kb			ER_B
201002_s_at	U39361	ubiquitin-conjugating enzyme E2 variant 1 /// ubiquitin-conjugating enzyme E2 variant 1	UBE2V1 /// Kua-UEV	chr20q13.2	387522 /// 7335	Hs.420529	1.96406	-0.441195	0.612407	0.784352	0.249455	1.19937	Lower in ERneg	0.115191	1		1.05929				Carroll_ERbinding_within_50kb			ER_B
201003_x_at	NM_003349	arginyl aminopeptidase (aminopeptidase B) /// ubiquitin-conjugating enzyme E2 variant 1 /// ubiquitin-conjugating enzyme variant Kua /// ubiquitin-conjugating enzyme E2 variant 1	RNPEP /// UBE2V1 /// Kua /// Kua-UEV	chr1q32 /// chr20q13.2	387521 /// 387522 /// 6051 /// 7335	Hs.420529	1.44009	0.426113	1.20035	1.98131	3.97569	3.87029	Lower in ERneg	5.43524e-05	0.00664481	ERA gene	1.23152			Carroll_6h_E2_Repressed	Carroll_ERbinding_within_50kb			ER_B																			1	1
201004_at	NM_006280	signal sequence receptor, delta (translocon-associated protein delta)	SSR4	chrXq28	6748	Hs.409223	0.0539942	-0.626346	-0.515338	1.36753	-1.10923	-0.808432	Higher in ERneg	0.209421	1		-1.02511										Bild_MYC_Induced
201005_at	NM_001769	CD9 antigen (p24)	CD9	chr12p13.3	928	Hs.114286	0.681016	-0.687328	2.68106	1.51075	1.19102	2.30878	Lower in ERneg	0.0104778	0.41302		1.20983				Carroll_ERbinding_within_50kb					Musgrove_Myc_Repressed																					chr12p13
201006_at	NM_005809	peroxiredoxin 2	PRDX2	chr19p13.2	7001	Hs.432121	0.190396	-0.0225817	-0.0242621	-0.922868	0.71224	0.253563	Lower in ERneg	0.399916	1		1.00216			Carroll_6h_E2_Repressed
201007_at	NM_000183	hydroxyacyl-Coenzyme A dehydrogenase/3-ketoacyl-Coenzyme A thiolase/enoyl-Coenzyme A hydratase (trifunctional protein), beta subunit	HADHB	chr2p23	3032	Hs.515848	-0.417523	0.762146	1.55888	0.892761	1.19668	1.97179	Lower in ERneg	0.0243167	0.765109		1.07645																														chr2p23
201008_s_at	AA812232	thioredoxin interacting protein	TXNIP	chr1q21.1	10628	Hs.533977	1.7573	-2.14637	0.500951	0.296641	1.72139	0.592203	Lower in ERneg	0.276857	1		1.09743			Carroll_6h_E2_Induced					Oh.E2.Repressed
201009_s_at	AI439556	thioredoxin interacting protein	TXNIP	chr1q21.1	10628	Hs.533977	2.03652	-1.8467	0.570103	0.147116	2.02998	0.829752	Lower in ERneg	0.203339	1		1.1248			Carroll_6h_E2_Induced					Oh.E2.Repressed
201010_s_at	NM_006472	thioredoxin interacting protein	TXNIP	chr1q21.1	10628	Hs.533977	2.46998	-1.42992	0.566017	1.76047	2.57231	1.58238	Lower in ERneg	0.0567819	1		1.20134								Oh.E2.Repressed
201011_at	NM_002950	ribophorin I	RPN1	chr3q21.3	6184	Hs.518244	-2.05529	-0.871919	-1.33295	-0.0359793	-1.26063	-2.47921	Higher in ERneg	0.00658375	0.29189		-1.10668
201012_at	NM_000700	annexin A1	ANXA1	chr9q12-q21.2|9q12-q21.2	301	Hs.494173	-1.88434	-2.1582	-1.85282	-0.321915	-3.8646	-4.85346	Higher in ERneg	6.06628e-07	0.000178695	ERA gene	-1.6139																										1		1		chr9q21
201013_s_at	AA902652	phosphoribosylaminoimidazole carboxylase, phosphoribosylaminoimidazole succinocarboxamide synthetase	PAICS	chr4pter-q21	10606	Hs.518774	1.24675	0.197616	-1.46236	-1.08952	0.356923	-0.338811	Higher in ERneg	0.367376	1		-1.02757	Musgrove_E2_Induced	Carroll_3h_E2_Induced	Carroll_6h_E2_Induced						Musgrove_Myc_Induced	Bild_MYC_Induced	DirectMycbinding.UP
201014_s_at	NM_006452	phosphoribosylaminoimidazole carboxylase, phosphoribosylaminoimidazole succinocarboxamide synthetase	PAICS	chr4pter-q21	10606	Hs.518774	-0.424524	-0.931476	-1.12267	-0.829803	-1.52226	-2.25535	Higher in ERneg	0.0120556	0.459165		-1.19659	Musgrove_E2_Induced	Carroll_3h_E2_Induced	Carroll_6h_E2_Induced						Musgrove_Myc_Induced		DirectMycbinding.UP
201015_s_at	NM_021991	junction plakoglobin	JUP	chr17q21	3728	Hs.514174	-0.322319	2.34619	0.332911	0.964891	2.43245	1.9981	Lower in ERneg	0.0228527	0.73153		1.17029	Musgrove_E2_Repressed		Carroll_6h_E2_Repressed	Carroll_ERbinding_within_50kb																										chr17q21
201016_at	BE542684	eukaryotic translation initiation factor 1A, X-linked	EIF1AX	chrXp22.12	1964	Hs.522590	-2.00999	-0.679339	-1.48061	-0.47799	-0.65596	-2.21467	Higher in ERneg	0.0133913	0.495798		-1.17116		Carroll_3h_E2_Induced	Carroll_6h_E2_Induced						Musgrove_Myc_Induced
201017_at	BG149698	eukaryotic translation initiation factor 1A, X-linked	EIF1AX	chrXp22.12	1964	Hs.522590	-1.17754	-0.384302	-0.201941	0.324253	1.90305	0.443868	Lower in ERneg	0.328569	1		1.03999	Musgrove_E2_Induced	Carroll_3h_E2_Induced	Carroll_6h_E2_Induced						Musgrove_Myc_Induced
201018_at	AL079283	eukaryotic translation initiation factor 1A, X-linked	EIF1AX	chrXp22.12	1964	Hs.522590	0.113565	0.0128408	-0.195053	0.280544	3.77957	1.1249	Lower in ERneg	0.130316	1		1.13824	Musgrove_E2_Induced	Carroll_3h_E2_Induced	Carroll_6h_E2_Induced						Musgrove_Myc_Induced
201019_s_at	NM_001412	eukaryotic translation initiation factor 1A, X-linked	EIF1AX	chrXp22.12	1964	Hs.522590	-1.98799	0.676908	-1.62964	-1.15175	0.0676425	-1.39691	Higher in ERneg	0.0812208	1		-1.06884		Carroll_3h_E2_Induced	Carroll_6h_E2_Induced						Musgrove_Myc_Induced
201020_at	NM_003405	tyrosine 3-monooxygenase/tryptophan 5-monooxygenase activation protein, eta polypeptide	YWHAH	chr22q12.3	7533	Hs.226755	-0.696848	-0.150417	0.870659	-0.764279	0.222872	0.141622	Lower in ERneg	0.443689	1		1.01282			Carroll_6h_E2_Induced																						Bild.E2F3.Induced
201021_s_at	BF697964	destrin (actin depolymerizing factor)	DSTN	chr20p12.1	11034	Hs.304192	0.14288	0.0350019	1.11848	1.19812	2.62064	2.69046	Lower in ERneg	0.00356772	0.181423		1.1668				Carroll_ERbinding_within_50kb
201022_s_at	NM_006870	destrin (actin depolymerizing factor)	DSTN	chr20p12.1	11034	Hs.304192	0.861627	2.71685	1.00419	1.45411	2.91465	3.53888	Lower in ERneg	0.000200911	0.0188265		1.18812				Carroll_ERbinding_within_50kb					Musgrove_Myc_Repressed
201023_at	NM_005642	TAF7 RNA polymerase II, TATA box binding protein (TBP)-associated factor, 55kDa	TAF7	chr5q31	6879	Hs.438838	0.791313	0.411655	1.96374	1.99025	2.37539	3.54168	Lower in ERneg	0.000198797	0.0186877		1.24828			Carroll_6h_E2_Induced																											chr5q31
201024_x_at	BG261322	eukaryotic translation initiation factor 5B	EIF5B	chr2p11.1-q11.1	9669	Hs.158688	-1.7602	0.970783	-0.866373	-1.64201	-3.70218	-2.05243	Higher in ERneg	0.0200638	0.663685		-1.17376	Musgrove_E2_Induced		Carroll_6h_E2_Induced						Musgrove_Myc_Induced
201025_at	AB018284	eukaryotic translation initiation factor 5B	EIF5B	chr2p11.1-q11.1	9669	Hs.158688	-1.28051	-0.983028	-0.848101	-0.63092	-2.61548	-3.04676	Higher in ERneg	0.00115659	0.0753241		-1.10306			Carroll_6h_E2_Induced						Musgrove_Myc_Induced
201026_at	AB018284	eukaryotic translation initiation factor 5B	EIF5B	chr2p11.1-q11.1	9669	Hs.158688	-1.85075	0.11667	0.102925	-1.17112	-2.24412	-2.01115	Higher in ERneg	0.0221547	0.7153		-1.07674	Musgrove_E2_Induced								Musgrove_Myc_Induced																Bild.E2F3.Repressed
201027_s_at	NM_015904	eukaryotic translation initiation factor 5B	EIF5B	chr2p11.1-q11.1	9669	Hs.158688	-1.11967	-0.798152	-0.697752	-1.13475	-3.2372	-3.3839	Higher in ERneg	0.000357315	0.0298438		-1.14385			Carroll_6h_E2_Induced						Musgrove_Myc_Induced
201028_s_at	U82164	CD99 antigen	CD99	chrXp22.32; Yp11.3	4267	Hs.495605	0.93695	-1.0248	0.290901	1.34153	0.899205	1.1076	Lower in ERneg	0.134017	1		1.03927				Carroll_ERbinding_within_50kb
201029_s_at	NM_002414	CD99 antigen	CD99	chrXp22.32; Yp11.3	4267	Hs.495605	0.929875	-0.283233	-0.404715	0.857886	0.843768	0.776266	Lower in ERneg	0.218796	1		1.02712			Carroll_6h_E2_Repressed	Carroll_ERbinding_within_50kb
201030_x_at	NM_002300	lactate dehydrogenase B	LDHB	chr12p12.2-p12.1	3945	Hs.446149	-3.91229	-2.30741	-2.84892	-2.62237	-6.0759	-5.6058	Higher in ERneg	1.03649e-08	6.69295e-06	ERA gene	-2.49612										Bild_MYC_Induced
201031_s_at	NM_005520	heterogeneous nuclear ribonucleoprotein H1 (H)	HNRPH1	chr5q35.3	3187	Hs.202166	0.334465	1.026	0.436293	0.301666	2.86559	2.58249	Lower in ERneg	0.00490448	0.232115		1.10264			Carroll_6h_E2_Induced
201032_at	NM_006698	bladder cancer associated protein	BLCAP	chr20q11.2-q12	10904	Hs.472651	2.90273	0.278447	1.80367	1.19799	0.611188	2.25922	Lower in ERneg	0.011935	0.455969		1.13792
201033_x_at	NM_001002	ribosomal protein, large, P0	RPLP0	chr12q24.2	6175	Hs.546285	-1.4231	0.0680697	-0.384346	-1.25385	1.69604	-0.35469	Higher in ERneg	0.361411	1		1.00855																								MCA.Xu.top250.E2F1_B.in.MCF7.cells
201034_at	BE545756	adducin 3 (gamma)	ADD3	chr10q24.2-q24.3	120	Hs.501012	-1.75545	-1.75539	-0.784766	0.290228	-1.21171	-2.21956	Higher in ERneg	0.0132244	0.492008		-1.14855			Carroll_6h_E2_Induced
201035_s_at	BC000306	L-3-hydroxyacyl-Coenzyme A dehydrogenase, short chain	HADHSC	chr4q22-q26	3033	Hs.438289	0.446367	-0.893334	-2.21111	-2.54406	-0.220538	-1.64337	Higher in ERneg	0.050153	1		-1.13033									Musgrove_Myc_Induced
201036_s_at	NM_005327	L-3-hydroxyacyl-Coenzyme A dehydrogenase, short chain	HADHSC	chr4q22-q26	3033	Hs.438289	-0.607914	0.393444	-2.00428	-2.21188	1.69961	-0.795445	Higher in ERneg	0.213177	1		-1.08524
201037_at	NM_002627	phosphofructokinase, platelet	PFKP	chr10p15.3-p15.2	5214	Hs.26010	-3.05074	-0.361901	-2.07119	-0.698966	-5.16327	-3.28087	Higher in ERneg	0.00051743	0.0401209		-1.63833
201038_s_at	T67821	Acidic (leucine-rich) nuclear phosphoprotein 32 family, member A	ANP32A	chr15q22.3-q23	8125	Hs.458747	-1.96601	1.17484	-0.0666664	-0.412188	1.30267	0.0308301	Lower in ERneg	0.487703	1		1.0169
201039_s_at	BF572938	RAD23 homolog A (S. cerevisiae)	RAD23A	chr19p13.2	5886	Hs.440960	-1.80294	0.49475	-0.683149	-1.33764	0.151997	-1.06394	Higher in ERneg	0.143678	1		-1.05071											DirectMycbinding.UP
201040_at	NM_002070	guanine nucleotide binding protein (G protein), alpha inhibiting activity polypeptide 2	GNAI2	chr3p21	2771	Hs.77269	0.571695	0.339906	1.30622	-0.940497	1.99554	2.04554	Lower in ERneg	0.0204009	0.671914		1.07394				Carroll_ERbinding_within_50kb					Musgrove_Myc_Repressed																					chr3p21
201041_s_at	NM_004417	dual specificity phosphatase 1	DUSP1	chr5q34	1843	Hs.171695	-0.290353	1.24257	1.91794	1.93271	2.87802	3.71826	Lower in ERneg	0.000100299	0.0108111		1.45806			Carroll_6h_E2_Repressed																							1		1
201042_at	AL031651	transglutaminase 2 (C polypeptide, protein-glutamine-gamma-glutamyltransferase)	TGM2	chr20q12	7052	Hs.517033	-1.14619	-1.60984	0.0529213	1.38098	-2.51244	-1.19152	Higher in ERneg	0.116725	1		-1.09506										Bild_MYC_Repressed															Bild.E2F3.Repressed
201043_s_at	NM_006305	acidic (leucine-rich) nuclear phosphoprotein 32 family, member A	ANP32A	chr15q22.3-q23	8125	Hs.458747	-0.695812	-1.48429	1.56206	-0.140845	0.281682	0.0899181	Lower in ERneg	0.464176	1		1.03886																									Bild.E2F3.Induced
201044_x_at	AA530892	dual specificity phosphatase 1	DUSP1	chr5q34	1843	Hs.171695	0.311629	0.260385	1.78993	1.54807	2.55458	3.23999	Lower in ERneg	0.000597664	0.0447979		1.15615																										1		1
201045_s_at	BF513857	RAB6A, member RAS oncogene family	RAB6A	chr11q13.3	5870	Hs.503222	0.925052	-2.60848	0.272471	0.55278	-1.02398	-0.529256	Higher in ERneg	0.298314	1		-1.03136																														chr11q13
201046_s_at	NM_005053	RAD23 homolog A (S. cerevisiae)	RAD23A	chr19p13.2	5886	Hs.440960	-2.27906	1.70483	-1.08623	-0.755028	0.871933	-0.466499	Higher in ERneg	0.320429	1		1.01422											DirectMycbinding.UP
201047_x_at	BC003617	RAB6A, member RAS oncogene family	RAB6A	chr11q13.3	5870	Hs.503222	1.02015	1.21227	1.30502	0.658289	0.804902	2.11884	Lower in ERneg	0.017052	0.59157		1.1394																									Bild.E2F3.Induced					chr11q13
201048_x_at	NM_002869	RAB6A, member RAS oncogene family	RAB6A	chr11q13.3	5870	Hs.503222	0.74043	-1.14478	1.599	0.752093	0.60927	1.38158	Lower in ERneg	0.0835499	1		1.096			Carroll_6h_E2_Induced																											chr11q13
201049_s_at	NM_022551	ribosomal protein S18	RPS18	chr6p21.3	6222	Hs.546290	-1.82282	-0.704321	-0.611525	-0.516835	-2.307	-2.77086	Higher in ERneg	0.00279542	0.150917		-1.06895																														chr6p21
201050_at	NM_012268	phospholipase D family, member 3	PLD3	chr19q13.2	23646	Hs.257008	-0.680525	0.330253	0.421284	1.12915	-0.772087	-0.0856607	Higher in ERneg	0.465868	1		-1.00012
201051_at	BE560202	Acidic (leucine-rich) nuclear phosphoprotein 32 family, member A	ANP32A	chr15q22.3-q23	8125	Hs.458747	-0.546376	-0.623389	0.914613	-0.700328	0.96981	0.574446	Lower in ERneg	0.282833	1		1.06123																									Bild.E2F3.Induced
201052_s_at	BG029917	proteasome (prosome, macropain) inhibitor subunit 1 (PI31)	PSMF1	chr20p13	9491	Hs.471917	0.700597	-0.811817	-0.949531	-0.0525469	-0.239014	-0.707517	Higher in ERneg	0.239623	1		-1.03785
201053_s_at	NM_006814	proteasome (prosome, macropain) inhibitor subunit 1 (PI31)	PSMF1	chr20p13	9491	Hs.471917	-0.0613225	2.16239	-1.22294	-0.618338	3.09328	0.765319	Lower in ERneg	0.222041	1		1.12378
201054_at	BE966599	heterogeneous nuclear ribonucleoprotein A0	HNRPA0	chr5q31	10949	Hs.96996	0.714933	-0.644896	0.452313	0.191934	3.15406	1.61427	Lower in ERneg	0.0532341	1		1.16917																									Bild.E2F3.Induced					chr5q31
201055_s_at	NM_006805	heterogeneous nuclear ribonucleoprotein A0	HNRPA0	chr5q31	10949	Hs.96996	0.855534	-0.246078	0.0306432	-0.369713	1.01097	0.775464	Lower in ERneg	0.219033	1		1.02743																														chr5q31
201056_at	N53479	Golgi autoantigen, golgin subfamily b, macrogolgin (with transmembrane signal), 1	GOLGB1	chr3q13	2804	Hs.213389	0.279712	3.0722	1.61895	2.09824	5.01963	3.22773	Lower in ERneg	0.000623884	0.0463786		1.35231									Musgrove_Myc_Repressed
201057_s_at	NM_004487	golgi autoantigen, golgin subfamily b, macrogolgin (with transmembrane signal), 1	GOLGB1	chr3q13	2804	Hs.213389	0.844508	2.94247	2.84167	1.83377	4.50305	6.1003	Lower in ERneg	5.29359e-10	6.43828e-07	ERA gene	1.32685			Carroll_6h_E2_Induced						Musgrove_Myc_Repressed
201058_s_at	NM_006097	myosin, light polypeptide 9, regulatory	MYL9	chr20q11.23	10398	Hs.504687	-1.25972	-0.570184	0.974911	-0.336926	-0.803564	-0.658855	Higher in ERneg	0.254995	1		-1.10572				Carroll_ERbinding_within_50kb																					Bild.E2F3.Induced
201059_at	NM_005231	cortactin	CTTN	chr11q13	2017	Hs.567262	1.65426	1.79259	2.0646	1.07956	0.498157	2.81358	Lower in ERneg	0.00244965	0.135744		1.15623																														chr11q13
201060_x_at	AI537887	stomatin	STOM	chr9q34.1	2040	Hs.253903	-0.0374642	-2.03165	-0.358451	0.497554	1.36805	-0.116013	Higher in ERneg	0.453821	1		1.04144								Oh.E2.Repressed
201061_s_at	M81635	stomatin	STOM	chr9q34.1	2040	Hs.253903	1.13285	-1.2665	-0.269568	0.247855	2.09553	0.790021	Lower in ERneg	0.214758	1		1.12569	Musgrove_E2_Repressed							Oh.E2.Repressed		Bild_MYC_Induced
201062_at	M81635	stomatin	STOM	chr9q34.1	2040	Hs.253903	-0.526501	-1.81289	-1.47763	-0.065039	1.36835	-0.80518	Higher in ERneg	0.210358	1		-1.01033								Oh.E2.Repressed
201063_at	NM_002901	reticulocalbin 1, EF-hand calcium binding domain	RCN1	chr11p13	5954	Hs.97887	-2.31404	0.999532	-2.79189	-1.3104	-3.19241	-2.94579	Higher in ERneg	0.00161067	0.0973459		-1.3408									Musgrove_Myc_Induced
201064_s_at	NM_003819	poly(A) binding protein, cytoplasmic 4 (inducible form)	PABPC4	chr1p32-p36	8761	Hs.169900	-2.74786	-2.45125	-1.53329	-0.909673	-2.79569	-4.22043	Higher in ERneg	1.21916e-05	0.00199212	ERA gene	-1.25149									Musgrove_Myc_Induced	Bild_MYC_Induced		Myc_M
201065_s_at	NM_001518	general transcription factor II, i /// general transcription factor II, i, pseudogene 1	GTF2I /// GTF2IP1	chr7q11.23	2969 /// 2970	Hs.520459	0.638227	0.21887	1.33188	-0.626081	1.9252	2.08365	Lower in ERneg	0.0185962	0.628483		1.10347				Carroll_ERbinding_within_50kb			ER_B	Oh.E2.Repressed
201066_at	NM_001916	cytochrome c-1	CYC1	chr8q24.3	1537	Hs.289271	-0.468895	-2.15888	0.769457	1.45135	-1.48022	-0.539544	Higher in ERneg	0.294756	1		1.00598									Musgrove_Myc_Induced
201067_at	BF215487	proteasome (prosome, macropain) 26S subunit, ATPase, 2	PSMC2	chr7q22.1-q22.3	5701	Hs.437366	0.668529	2.49083	-0.19566	0.754967	3.5292	2.07828	Lower in ERneg	0.0188419	0.634649		1.17274		Carroll_3h_E2_Induced	Carroll_6h_E2_Induced	Carroll_ERbinding_within_50kb					Musgrove_Myc_Repressed
201068_s_at	NM_002803	proteasome (prosome, macropain) 26S subunit, ATPase, 2	PSMC2	chr7q22.1-q22.3	5701	Hs.437366	-0.610578	-0.973206	-1.93821	-0.9825	-1.88933	-3.05784	Higher in ERneg	0.0011147	0.0731812		-1.15216			Carroll_6h_E2_Induced	Carroll_ERbinding_within_50kb
201069_at	NM_004530	matrix metallopeptidase 2 (gelatinase A, 72kDa gelatinase, 72kDa type IV collagenase)	MMP2	chr16q13-q21	4313	Hs.513617	-0.282172	0.225003	1.11683	0.531454	-0.0754787	0.685032	Lower in ERneg	0.246662	1		1.07034										Bild_MYC_Repressed
201070_x_at	AI739389	splicing factor 3b, subunit 1, 155kDa	SF3B1	chr2q33.1	23451	Hs.567433	-0.706382	-1.6275	1.2213	-1.94804	-1.54109	-1.35999	Higher in ERneg	0.0869158	1		-1.08068		Carroll_3h_E2_Induced	Carroll_6h_E2_Induced
201071_x_at	NM_012433	splicing factor 3b, subunit 1, 155kDa	SF3B1	chr2q33.1	23451	Hs.567433	-0.103363	-0.660587	-0.135081	-0.932103	1.45136	0.377373	Lower in ERneg	0.352948	1		1.01093		Carroll_3h_E2_Induced	Carroll_6h_E2_Induced
201072_s_at	AW152160	SWI/SNF related, matrix associated, actin dependent regulator of chromatin, subfamily c, member 1	SMARCC1	chr3p23-p21	6599	Hs.476179	-1.166	-0.900683	-0.159794	-1.55318	-2.35538	-2.68377	Higher in ERneg	0.00363988	0.184141		-1.11577																									Bild.E2F3.Repressed
201073_s_at	AL040633	SWI/SNF related, matrix associated, actin dependent regulator of chromatin, subfamily c, member 1	SMARCC1	chr3p23-p21	6599	Hs.476179	-0.0543767	-1.87078	0.879876	-0.682867	-1.27444	-0.991927	Higher in ERneg	0.160616	1		-1.05969			Carroll_6h_E2_Induced
201074_at	AA593983	SWI/SNF related, matrix associated, actin dependent regulator of chromatin, subfamily c, member 1	SMARCC1	chr3p23-p21	6599	Hs.476179	-0.545643	-0.824782	0.523396	-0.766971	-0.682801	-0.792212	Higher in ERneg	0.214118	1		-1.05407
201075_s_at	NM_003074	SWI/SNF related, matrix associated, actin dependent regulator of chromatin, subfamily c, member 1	SMARCC1	chr3p23-p21	6599	Hs.476179	-0.235386	-1.71716	0.944459	0.0978449	-0.294517	-0.221827	Higher in ERneg	0.412224	1		-1.01682			Carroll_6h_E2_Induced							Bild_MYC_Induced
201076_at	NM_005008	NHP2 non-histone chromosome protein 2-like 1 (S. cerevisiae)	NHP2L1	chr22q13.2-q13.31	4809	Hs.182255	0.279603	0.207526	-0.106855	-0.472852	0.18521	0.0862775	Lower in ERneg	0.465623	1		1.00035									Musgrove_Myc_Induced
201077_s_at	AF155235	NHP2 non-histone chromosome protein 2-like 1 (S. cerevisiae)	NHP2L1	chr22q13.2-q13.31	4809	Hs.182255	-2.65182	-2.02329	-2.20618	-0.933582	-2.45762	-4.51185	Higher in ERneg	3.2132e-06	0.000676322	ERA gene	-1.21565									Musgrove_Myc_Induced																	1	1
201078_at	NM_004800	transmembrane 9 superfamily member 2	TM9SF2	chr13q32.3	9375	Hs.130413	0.222997	-0.254794	0.732348	1.29062	1.26681	1.57162	Lower in ERneg	0.0580191	1		1.13204			Carroll_6h_E2_Induced
201079_at	NM_004710	synaptogyrin 2	SYNGR2	chr17q25.3	9144	Hs.464210	2.9068	0.867257	0.692596	2.92355	2.79248	2.91827	Lower in ERneg	0.0017599	0.104098		1.32349
201080_at	BF338509	Phosphatidylinositol-4-phosphate 5-kinase, type II, beta	PIP5K2B	chr17q12	8396	Hs.260603	2.54947	-1.27268	0.67142	-0.222566	1.74085	1.0368	Lower in ERneg	0.149915	1		1.06712																														chr17q21
201081_s_at	NM_003559	phosphatidylinositol-4-phosphate 5-kinase, type II, beta	PIP5K2B	chr17q12	8396	Hs.260603	1.05114	-2.14248	0.680726	0.878233	0.00968667	0.195725	Lower in ERneg	0.422413	1		-1.01322																														chr17q21
201082_s_at	NM_004082	dynactin 1 (p150, glued homolog, Drosophila)	DCTN1	chr2p13	1639	Hs.516111	-0.355695	2.52361	1.48577	-0.21568	1.40007	1.77727	Lower in ERneg	0.037762	1		1.1304																														chr2p13
201083_s_at	AA740754	BCL2-associated transcription factor 1	BCLAF1	chr6q22-q23	9774	Hs.486542	-2.30411	1.30097	2.04758	0.221836	0.770194	0.502862	Lower in ERneg	0.307531	1		1.05259		Carroll_3h_E2_Induced	Carroll_6h_E2_Induced								DirectMycbinding.UP
201084_s_at	NM_014739	BCL2-associated transcription factor 1	BCLAF1	chr6q22-q23	9774	Hs.486542	-0.810649	0.753438	1.38431	1.24208	2.20401	2.49292	Lower in ERneg	0.00633481	0.283088		1.11766		Carroll_3h_E2_Induced	Carroll_6h_E2_Induced								DirectMycbinding.UP
201085_s_at	AA664291	SON DNA binding protein	SON	chr21q22.1-q22.2|21q22.11	6651	Hs.517262	0.206134	1.40793	0.575508	-0.549293	0.148344	0.746178	Lower in ERneg	0.22778	1		1.04959																									Bild.E2F3.Repressed					chr21q22
201086_x_at	NM_003103	SON DNA binding protein	SON	chr21q22.1-q22.2|21q22.11	6651	Hs.517262	0.644028	1.36796	0.456779	0.12591	1.99094	2.19449	Lower in ERneg	0.0141	0.513924		1.08803																														chr21q22
201087_at	NM_002859	paxillin	PXN	chr12q24.31	5829	Hs.446336	2.53723	-0.271042	1.33137	1.02164	-0.854563	1.15385	Lower in ERneg	0.12428	1		1.05246			Carroll_6h_E2_Repressed
201088_at	NM_002266	karyopherin alpha 2 (RAG cohort 1, importin alpha 1)	KPNA2	chr17q23.1-q23.3	3838	Hs.567299	1.00601	-0.880049	-2.65811	-0.427819	-1.62649	-1.9987	Higher in ERneg	0.0228204	0.730693		-1.18962			Carroll_6h_E2_Induced
201089_at	NM_001693	ATPase, H+ transporting, lysosomal 56/58kDa, V1 subunit B, isoform 2	ATP6V1B2	chr8p22-p21	526	Hs.295917	-1.05244	-0.507728	0.603286	0.444971	0.0510932	-0.00657471	Higher in ERneg	0.497377	1		1.00545
201090_x_at	NM_006082	tubulin, alpha, ubiquitous	K-ALPHA-1	chr12q13.12	10376	Hs.524390	-0.505435	-0.771854	-0.260424	-0.86593	-0.216348	-0.918374	Higher in ERneg	0.179212	1		-1.02927																														chr12q13
201091_s_at	BE748755	chromobox homolog 3 (HP1 gamma homolog, Drosophila)	CBX3	chr7p15.2	11335	Hs.381189	-1.13141	-0.865023	0.986833	1.2004	-0.793324	-0.233526	Higher in ERneg	0.407677	1		1.01909	Musgrove_E2_Induced	Carroll_3h_E2_Induced	Carroll_6h_E2_Induced				ER_B										V.E2F1_Q6	V.E2F4DP2_01	MCA.Baliciunate_E2F4.G0_B					MCA.Xu.top250.E2F1_B.in.MCF7.cells
201092_at	NM_002893	retinoblastoma binding protein 7	RBBP7	chrXp22.2	5931	Hs.495755	0.0985281	1.35078	0.283824	0.359031	2.73168	2.44686	Lower in ERneg	0.00720538	0.311776		1.17457																					MCA.Black.2005.Top.100.E2F1.induced.genes.SupplTable2	MCA.Black.2005.Top.100.E2F3.induced.genes.SupplTable3			Bild.E2F3.Induced	1			1
201093_x_at	NM_004168	succinate dehydrogenase complex, subunit A, flavoprotein (Fp)	SDHA	chr5p15	6389	Hs.440475	0.872732	-0.727065	0.554475	0.757803	-1.23554	-0.223058	Higher in ERneg	0.411745	1		-1.00259			Carroll_6h_E2_Repressed								DirectMycbinding.UP
201094_at	NM_001032	ribosomal protein S29	RPS29	chr14q	6235	Hs.156367	-1.06452	-0.439104	-0.262557	-0.640536	0.548264	-0.441599	Higher in ERneg	0.32939	1		-1.02481
201095_at	NM_004394	death-associated protein	DAP	chr5p15.2	1611	Hs.75189	-1.11461	-0.310127	-1.35562	0.666054	-0.0282361	-1.03463	Higher in ERneg	0.150422	1		-1.08109
201096_s_at	AL537042	ADP-ribosylation factor 4	ARF4	chr3p21.2-p21.1	378	Hs.148330	-0.0110448	1.00029	1.28763	1.35863	1.22041	2.1684	Lower in ERneg	0.0150641	0.540457		1.15504																														chr3p21
201097_s_at	NM_001660	ADP-ribosylation factor 4	ARF4	chr3p21.2-p21.1	378	Hs.148330	-0.155534	2.3701	0.521839	0.445805	0.972245	1.59544	Lower in ERneg	0.0553071	1		1.07491									Musgrove_Myc_Repressed																					chr3p21
201098_at	NM_004766	coatomer protein complex, subunit beta 2 (beta prime)	COPB2	chr3q23	9276	Hs.75724	-1.62579	1.03274	0.120761	0.907224	0.267554	0.253594	Lower in ERneg	0.399905	1		1.02052
201099_at	AA824386	ubiquitin specific peptidase 9, X-linked (fat facets-like, Drosophila)	USP9X	chrXp11.4	8239	Hs.77578	0.859353	-0.54548	-1.8828	0.337119	1.80695	0.149691	Lower in ERneg	0.440504	1		1.03114			Carroll_6h_E2_Induced
201100_s_at	NM_004652	ubiquitin specific peptidase 9, X-linked (fat facets-like, Drosophila)	USP9X	chrXp11.4	8239	Hs.77578	0.959635	-1.38413	-2.36162	-0.244242	-0.31248	-1.25688	Higher in ERneg	0.104399	1		-1.06595			Carroll_6h_E2_Induced
201101_s_at	BE963370	BCL2-associated transcription factor 1	BCLAF1	chr6q22-q23	9774	Hs.486542	-1.17862	-1.65397	1.09406	-0.565639	-0.769816	-0.946633	Higher in ERneg	0.171913	1		-1.03004			Carroll_6h_E2_Induced								DirectMycbinding.UP
201102_s_at	NM_002626	phosphofructokinase, liver	PFKL	chr21q22.3	5211	Hs.255093	0.263327	0.162092	-0.51714	-0.524274	-1.05827	-0.979965	Higher in ERneg	0.163552	1		-1.0289																									Bild.E2F3.Induced					chr21q22
201103_x_at	BE299495	hypothetical protein FLJ20719 /// hypothetical protein LOC200030 /// hypothetical protein MGC8902 /// AE01 mRNA /// AG1 protein /// hypothetical LOC440675	FLJ20719 /// LOC200030 /// MGC8902 /// AE01 /// AG1 /// LOC440675	chr1p36.13 /// chr1q21.1	200030 /// 284565 /// 440670 /// 440673 /// 440675 /// 55672	Hs.568235	1.16108	3.05313	0.60239	-0.819192	2.40145	1.80508	Lower in ERneg	0.0355312	1		1.11586		Carroll_3h_E2_Induced	Carroll_6h_E2_Induced																						Bild.E2F3.Repressed
201104_x_at	NM_015383	hypothetical protein DJ328E19.C1.1 /// hypothetical protein FLJ20719 /// hypothetical protein LOC200030 /// hypothetical protein MGC8902 /// AE01 mRNA /// AG1 protein /// hypothetical LOC440675	DJ328E19.C1.1 /// FLJ20719 /// LOC200030 /// MGC8902 /// AE01 /// AG1 /// LOC440675	chr1q12-1q21.2 /// chr1p36.13 /// chr1q21.1	200030 /// 25832 /// 284565 /// 440670 /// 440673 /// 440675 /// 55672	Hs.568235	1.93241	1.99447	2.11841	0.704866	1.27087	3.39302	Lower in ERneg	0.000345627	0.029032		1.14933			Carroll_6h_E2_Induced
201105_at	NM_002305	lectin, galactoside-binding, soluble, 1 (galectin 1)	LGALS1	chr22q13.1	3956	Hs.445351	0.0655291	-0.667972	0.034331	0.739854	0.113309	0.115195	Lower in ERneg	0.454145	1		1.0085			Carroll_6h_E2_Repressed							Bild_MYC_Repressed
201106_at	NM_002085	glutathione peroxidase 4 (phospholipid hydroperoxidase)	GPX4	chr19p13.3	2879	Hs.433951	2.46537	0.142569	1.25653	2.87657	3.95259	3.14086	Lower in ERneg	0.000842275	0.0587253		1.2773			Carroll_6h_E2_Repressed						Musgrove_Myc_Repressed
201107_s_at	AI812030	thrombospondin 1	THBS1	chr15q15	7057	Hs.164226	1.93844	1.76606	2.53528	0.799537	1.77115	3.91743	Lower in ERneg	4.47483e-05	0.00569182	ERA gene	1.15443				Carroll_ERbinding_within_50kb
201108_s_at	BF055462	thrombospondin 1	THBS1	chr15q15	7057	Hs.164226	2.57691	1.03717	2.5687	1.22189	2.40679	4.4457	Lower in ERneg	4.3804e-06	0.000868691	ERA gene	1.32903	Musgrove_E2_Induced		Carroll_6h_E2_Induced	Carroll_ERbinding_within_50kb					Musgrove_Myc_Repressed
201109_s_at	AV726673	thrombospondin 1	THBS1	chr15q15	7057	Hs.164226	1.55264	-0.182466	1.99008	1.3991	1.2887	2.75754	Lower in ERneg	0.00291188	0.155356		1.17879	Musgrove_E2_Induced		Carroll_6h_E2_Induced	Carroll_ERbinding_within_50kb					Musgrove_Myc_Repressed
201110_s_at	NM_003246	thrombospondin 1	THBS1	chr15q15	7057	Hs.164226	0.117087	0.150315	1.15884	0.0275263	1.23081	1.52731	Lower in ERneg	0.0633418	1		1.07522		Carroll_3h_E2_Induced	Carroll_6h_E2_Induced	Carroll_ERbinding_within_50kb					Musgrove_Myc_Repressed
201111_at	AF053641	CSE1 chromosome segregation 1-like (yeast)	CSE1L	chr20q13	1434	Hs.90073	-0.673206	-0.580902	-0.460787	-1.20585	-1.49905	-1.95149	Higher in ERneg	0.0254995	0.792703		-1.12802		Carroll_3h_E2_Induced	Carroll_6h_E2_Induced								DirectMycbinding.UP															1			1
201112_s_at	NM_001316	CSE1 chromosome segregation 1-like (yeast)	CSE1L	chr20q13	1434	Hs.90073	0.458594	-1.08325	-0.0748863	-0.439495	-1.88938	-1.55783	Higher in ERneg	0.0596366	1		-1.0972	Musgrove_E2_Induced	Carroll_3h_E2_Induced	Carroll_6h_E2_Induced						Musgrove_Myc_Induced		DirectMycbinding.UP															1			1
201113_at	NM_003321	Tu translation elongation factor, mitochondrial	TUFM	chr16p11.2	7284	Hs.12084	0.892623	-0.235521	0.419131	0.249249	-0.0636074	0.476822	Lower in ERneg	0.316744	1		1.02824										Bild_MYC_Induced																				chr16p11
201114_x_at	NM_002792	proteasome (prosome, macropain) subunit, alpha type, 7	PSMA7	chr20q13.33	5688	Hs.233952	0.313923	-1.76125	-1.35533	1.44246	-2.09495	-1.19129	Higher in ERneg	0.11677	1		-1.08099
201115_at	NM_006230	polymerase (DNA directed), delta 2, regulatory subunit 50kDa	POLD2	chr7p13	5425	Hs.306791	-1.24904	-0.474038	-0.76432	0.163419	0.236748	-0.767957	Higher in ERneg	0.221257	1		-1.02089	Musgrove_E2_Induced			Carroll_ERbinding_within_50kb					Musgrove_Myc_Induced
201116_s_at	AI922855	carboxypeptidase E	CPE	chr4q32.3	1363	Hs.75360	1.81822	-0.00209089	1.36757	1.46711	3.89377	3.78958	Lower in ERneg	7.54502e-05	0.00863362	ERA gene	1.48172				Carroll_ERbinding_within_50kb					Musgrove_Myc_Repressed
201117_s_at	NM_001873	carboxypeptidase E	CPE	chr4q32.3	1363	Hs.75360	1.38306	1.33294	1.53874	1.89993	3.68187	4.59569	Lower in ERneg	2.15662e-06	0.000486012	ERA gene	1.47572				Carroll_ERbinding_within_50kb					Musgrove_Myc_Repressed
201118_at	NM_002631	phosphogluconate dehydrogenase /// phosphogluconate dehydrogenase	PGD	chr1p36.3-p36.13	5226	Hs.464071	1.04909	-1.84795	-0.553753	0.201309	-0.689363	-0.796932	Higher in ERneg	0.212745	1		-1.04358
201119_s_at	NM_004074	cytochrome c oxidase subunit 8A (ubiquitous)	COX8A	chr11q12-q13	1351	Hs.433901	1.99449	1.21849	1.30369	3.0532	2.09886	3.25352	Lower in ERneg	0.00056992	0.0431972		1.16825																							MCA.Xu_Table.S4.Top.ranked.E2F.promoters_combined.E2F1..E2F4..or.E2F6.in.all.5.cell.types	MCA.Xu.top250.E2F1_B.in.MCF7.cells
201120_s_at	AL547946	progesterone receptor membrane component 1	PGRMC1	chrXq22-q24	10857	Hs.90061	-1.33637	-1.91695	-1.68225	-1.2217	-1.21278	-3.04959	Higher in ERneg	0.00114577	0.074805		-1.2862			Carroll_6h_E2_Induced
201121_s_at	NM_006667	progesterone receptor membrane component 1	PGRMC1	chrXq22-q24	10857	Hs.90061	-2.13716	-0.18916	-3.35582	-1.94028	-1.65597	-3.61704	Higher in ERneg	0.000148997	0.0147838		-1.23328			Carroll_6h_E2_Induced
201122_x_at	BC000751	eukaryotic translation initiation factor 5A	EIF5A	chr17p13-p12	1984	Hs.534314	-0.561173	-0.410463	-1.88737	-1.74713	-0.0765958	-1.85632	Higher in ERneg	0.0317038	0.92822		-1.10299
201123_s_at	NM_001970	eukaryotic translation initiation factor 5A	EIF5A	chr17p13-p12	1984	Hs.534314	-1.69277	-1.07931	-0.867288	-0.616061	-0.159362	-1.61489	Higher in ERneg	0.0531677	1		-1.15311
201124_at	AL048423	integrin, beta 5	ITGB5	chr3q21.2	3693	Hs.13155	3.4543	1.73576	3.32099	1.91396	4.70643	7.01843	Lower in ERneg	1.12188e-12	5.63207e-09	ERA gene	1.41791
201125_s_at	NM_002213	integrin, beta 5	ITGB5	chr3q21.2	3693	Hs.13155	2.36812	1.793	2.49798	1.04664	4.90525	6.12299	Lower in ERneg	4.59168e-10	5.92027e-07	ERA gene	1.49086										Bild_MYC_Repressed
201126_s_at	NM_002406	mannosyl (alpha-1,3-)-glycoprotein beta-1,2-N-acetylglucosaminyltransferase	MGAT1	chr5q35	4245	Hs.519818	-0.0876415	-1.35357	0.435399	0.778403	-2.03573	-0.977741	Higher in ERneg	0.164101	1		-1.02305			Carroll_6h_E2_Repressed
201127_s_at	AI971281	ATP citrate lyase	ACLY	chr17q12-q21	47	Hs.387567	2.05322	-0.716246	0.337912	0.173918	0.642132	1.05964	Lower in ERneg	0.144655	1		1.03672																														chr17q21
201128_s_at	NM_001096	ATP citrate lyase	ACLY	chr17q12-q21	47	Hs.387567	1.05594	1.48252	0.748927	0.272682	1.12479	2.00364	Lower in ERneg	0.0225545	0.724704		1.09496																														chr17q21
201129_at	NM_006276	splicing factor, arginine/serine-rich 7, 35kDa	SFRS7	chr2p22.1	6432	Hs.309090	0.828296	0.959498	-0.960809	-2.22554	3.8124	0.310065	Lower in ERneg	0.378256	1		1.17543	Musgrove_E2_Induced	Carroll_3h_E2_Induced	Carroll_6h_E2_Induced						Musgrove_Myc_Induced							SGCGSSAAA_V.E2F1DP2_01	V.E2F1_Q6	V.E2F4DP2_01
201130_s_at	L08599	cadherin 1, type 1, E-cadherin (epithelial)	CDH1	chr16q22.1	999	Hs.461086	1.85236	-1.20485	1.80051	1.58296	1.22536	1.85749	Lower in ERneg	0.0316204	0.926815		1.28686			Carroll_6h_E2_Induced	Carroll_ERbinding_within_50kb						Bild_MYC_Repressed
201131_s_at	NM_004360	cadherin 1, type 1, E-cadherin (epithelial)	CDH1	chr16q22.1	999	Hs.461086	2.32347	0.591469	-0.239948	0.290715	0.827006	1.32847	Lower in ERneg	0.092012	1		1.27452				Carroll_ERbinding_within_50kb
201132_at	NM_019597	heterogeneous nuclear ribonucleoprotein H2 (HPRIME)	HNRPH2	chrXq22	3188	Hs.278857	0.794677	2.59377	2.12689	1.23099	3.94249	5.06894	Lower in ERneg	2.00019e-07	7.46085e-05	ERA gene	1.33573	Musgrove_E2_Induced		Carroll_6h_E2_Induced	Carroll_ERbinding_within_50kb	Carroll_Promoter Proximal		ER_B
201133_s_at	AA142966	praja 2, RING-H2 motif containing	PJA2	chr5q21.3	9867	Hs.483036	1.74952	1.78122	1.81673	1.22359	3.64198	4.79975	Lower in ERneg	7.94332e-07	0.000222329	ERA gene	1.36066			Carroll_6h_E2_Induced							Bild_MYC_Repressed																				chr5q22
201134_x_at	NM_001867	cytochrome c oxidase subunit VIIc	COX7C	chr5q14	1350	Hs.430075	2.03377	1.9097	0.763712	1.6984	4.12671	3.80458	Lower in ERneg	7.10221e-05	0.00826212	ERA gene	1.1933																				MCA.Ren.E2F4_B.NOT.E2F1_B
201135_at	NM_004092	enoyl Coenzyme A hydratase, short chain, 1, mitochondrial	ECHS1	chr10q26.2-q26.3	1892	Hs.76394	1.22953	0.00647292	0.760908	0.55858	2.94991	2.87197	Lower in ERneg	0.00203961	0.116985		1.1328			Carroll_6h_E2_Repressed																						Bild.E2F3.Induced
201136_at	NM_002668	proteolipid protein 2 (colonic epithelium-enriched)	PLP2	chrXp11.23	5355	Hs.77422	0.438915	0.000813374	1.56144	0.916996	-0.759519	0.754614	Lower in ERneg	0.22524	1		1.06832
201137_s_at	NM_002121	major histocompatibility complex, class II, DP beta 1	HLA-DPB1	chr6p21.3	3115	Hs.485130	1.18831	-0.929091	-0.183902	0.464751	0.379285	0.378709	Lower in ERneg	0.352452	1		1.0087																														chr6p21
201138_s_at	BG532929	Sjogren syndrome antigen B (autoantigen La)	SSB	chr2q31.1	6741	Hs.546301	-3.14806	-1.19796	-1.80825	-2.65864	-1.74038	-3.27096	Higher in ERneg	0.00053591	0.0412726		-1.22001	Musgrove_E2_Induced	Carroll_3h_E2_Induced	Carroll_6h_E2_Induced						Musgrove_Myc_Induced
201139_s_at	NM_003142	Sjogren syndrome antigen B (autoantigen La)	SSB	chr2q31.1	6741	Hs.546301	-1.7002	-1.36485	-1.26596	-2.0115	-1.7414	-3.331	Higher in ERneg	0.000432675	0.0347599		-1.1676		Carroll_3h_E2_Induced	Carroll_6h_E2_Induced						Musgrove_Myc_Induced	Bild_MYC_Induced
201140_s_at	NM_004583	RAB5C, member RAS oncogene family	RAB5C	chr17q21.2	5878	Hs.567329	1.38453	0.68288	2.14278	1.61932	2.06248	3.62013	Lower in ERneg	0.000147228	0.0146453		1.14781																														chr17q21
201141_at	NM_002510	glycoprotein (transmembrane) nmb	GPNMB	chr7p15	10457	Hs.190495	0.968514	-2.50392	-0.532382	0.655479	-0.797503	-0.670695	Higher in ERneg	0.251208	1		-1.06258				Carroll_ERbinding_within_50kb
201142_at	AA577698	eukaryotic translation initiation factor 2, subunit 1 alpha, 35kDa	EIF2S1	chr14q23.3	1965	Hs.151777	1.27229	0.777637	-0.370887	0.412379	-0.385854	0.301485	Lower in ERneg	0.381522	1		1.01432	Musgrove_E2_Induced	Carroll_3h_E2_Induced	Carroll_6h_E2_Induced						Musgrove_Myc_Induced	Bild_MYC_Induced
201143_s_at	BC002513	eukaryotic translation initiation factor 2, subunit 1 alpha, 35kDa	EIF2S1	chr14q23.3	1965	Hs.151777	2.237	0.550249	-0.282495	0.0317054	-0.562119	0.553224	Lower in ERneg	0.290055	1		1.04235	Musgrove_E2_Induced		Carroll_6h_E2_Induced						Musgrove_Myc_Induced
201144_s_at	NM_004094	eukaryotic translation initiation factor 2, subunit 1 alpha, 35kDa	EIF2S1	chr14q23.3	1965	Hs.151777	0.950682	-1.34618	1.12598	1.36896	-2.84026	-0.0575569	Higher in ERneg	0.477051	1		-1.02563	Musgrove_E2_Induced		Carroll_6h_E2_Induced						Musgrove_Myc_Induced	Bild_MYC_Induced
201145_at	NM_006118	HCLS1 associated protein X-1	HAX1	chr1q21.3	10456	Hs.199625	-1.10814	0.651372	0.320088	0.274729	-0.871159	-0.476277	Higher in ERneg	0.316938	1		-1.01526
201146_at	NM_006164	nuclear factor (erythroid-derived 2)-like 2	NFE2L2	chr2q31	4780	Hs.155396	-1.42433	-0.182548	0.469173	-0.280471	0.0236784	-0.314772	Higher in ERneg	0.376467	1		-1.03577			Carroll_6h_E2_Induced
201147_s_at	BF347089	TIMP metallopeptidase inhibitor 3 (Sorsby fundus dystrophy, pseudoinflammatory)	TIMP3	chr22q12.1-q13.2|22q12.3	7078	Hs.297324	1.2361	0.0668979	2.58474	1.51135	2.44186	3.83951	Lower in ERneg	6.16395e-05	0.00735282	ERA gene	1.42149			Carroll_6h_E2_Repressed
201148_s_at	AW338933	TIMP metallopeptidase inhibitor 3 (Sorsby fundus dystrophy, pseudoinflammatory)	TIMP3	chr22q12.1-q13.2|22q12.3	7078	Hs.297324	2.5079	0.0182437	2.94864	0.422901	2.5951	4.0593	Lower in ERneg	2.46097e-05	0.00352133	ERA gene	1.31308
201149_s_at	U67195	TIMP metallopeptidase inhibitor 3 (Sorsby fundus dystrophy, pseudoinflammatory)	TIMP3	chr22q12.1-q13.2|22q12.3	7078	Hs.297324	1.20884	-0.62437	2.62311	0.387318	2.06588	3.08463	Lower in ERneg	0.00101902	0.068171		1.29238
201150_s_at	NM_000362	TIMP metallopeptidase inhibitor 3 (Sorsby fundus dystrophy, pseudoinflammatory)	TIMP3	chr22q12.1-q13.2|22q12.3	7078	Hs.297324	1.85188	0.717863	2.86886	2.05246	3.27916	5.08718	Lower in ERneg	1.81716e-07	6.90433e-05	ERA gene	1.52598
201151_s_at	BF512200	muscleblind-like (Drosophila)	MBNL1	chr3q25	4154	Hs.478000	-1.68328	-1.4206	-0.892868	0.613701	-1.3485	-2.16478	Higher in ERneg	0.0152022	0.543973		-1.08991			Carroll_6h_E2_Induced								DirectMycbinding.UP																			chr3q25
201152_s_at	N31913	muscleblind-like (Drosophila)	MBNL1	chr3q25	4154	Hs.478000	-3.13984	-0.473077	-2.09234	-0.721329	-1.99196	-3.25392	Higher in ERneg	0.00056913	0.0431512		-1.18132		Carroll_3h_E2_Induced	Carroll_6h_E2_Induced						Musgrove_Myc_Induced		DirectMycbinding.UP																			chr3q25
201153_s_at	NM_021038	muscleblind-like (Drosophila)	MBNL1	chr3q25	4154	Hs.478000	-2.53648	-0.390042	-2.13322	-0.0419177	-0.649576	-2.16302	Higher in ERneg	0.0152697	0.546143		-1.1313			Carroll_6h_E2_Induced						Musgrove_Myc_Induced		DirectMycbinding.UP																			chr3q25
201154_x_at	NM_000968	ribosomal protein L4	RPL4	chr15q22	6124	Hs.432898	-2.234	-1.30843	-1.29674	-0.544423	-1.48081	-2.92732	Higher in ERneg	0.00170949	0.101883		-1.11474
201155_s_at	NM_014874	mitofusin 2	MFN2	chr1p36.22	9927	Hs.376681	-1.23112	2.14231	0.681251	0.471172	-0.457095	0.483196	Lower in ERneg	0.314478	1		-1.00281
201156_s_at	AF141304	RAB5C, member RAS oncogene family	RAB5C	chr17q21.2	5878	Hs.567329	0.975663	0.251374	2.83793	1.23862	1.93006	3.53664	Lower in ERneg	0.000202629	0.0189724		1.13751																														chr17q21
201157_s_at	AF020500	N-myristoyltransferase 1	NMT1	chr17q21.31	4836	Hs.532790	-0.945277	0.735781	-0.285162	0.307482	-0.052704	-0.192534	Higher in ERneg	0.423662	1		-1.00101				Carroll_ERbinding_within_50kb			ER_B																							chr17q21
201158_at	AI570834	N-myristoyltransferase 1	NMT1	chr17q21.31	4836	Hs.532790	-0.428716	1.63563	-0.262964	-1.40616	1.54065	0.399248	Lower in ERneg	0.344855	1		1.02904				Carroll_ERbinding_within_50kb			ER_B																							chr17q21
201159_s_at	NM_021079	N-myristoyltransferase 1	NMT1	chr17q21.31	4836	Hs.532790	0.510486	0.98739	1.03979	-0.400018	0.776757	1.43098	Lower in ERneg	0.0762175	1		1.0354				Carroll_ERbinding_within_50kb			ER_B																							chr17q21
201160_s_at	AL556190	cold shock domain protein A	CSDA	chr12p13.1	8531	Hs.221889	-4.23764	-1.53613	-2.59563	-2.46049	-5.09128	-4.57996	Higher in ERneg	2.32535e-06	0.00051615	ERA gene	-1.68569											DirectMycbinding.UP	Myc_M																		chr12p13
201161_s_at	NM_003651	cold shock domain protein A	CSDA	chr12p13.1	8531	Hs.221889	-3.77353	-2.12994	-2.1591	-1.89128	-4.97591	-4.83458	Higher in ERneg	6.6715e-07	0.000193622	ERA gene	-1.728									Musgrove_Myc_Induced	Bild_MYC_Induced	DirectMycbinding.UP	Myc_M																		chr12p13
201162_at	NM_001553	insulin-like growth factor binding protein 7	IGFBP7	chr4q12	3490	Hs.479808	-0.0682204	0.619503	1.45002	1.22014	2.86134	3.14282	Lower in ERneg	0.00083664	0.0584041		1.21734																									Bild.E2F3.Induced
201163_s_at	NM_001553	insulin-like growth factor binding protein 7	IGFBP7	chr4q12	3490	Hs.479808	0.0830079	0.955925	0.320016	0.783438	2.31128	2.19784	Lower in ERneg	0.0139804	0.511344		1.12675
201164_s_at	BG474429	pumilio homolog 1 (Drosophila)	PUM1	chr1p35.2	9698	Hs.281707	-0.758458	-0.12592	0.0192553	-1.50225	-0.845838	-1.22864	Higher in ERneg	0.109604	1		-1.06354								Oh.E2.Repressed
201165_s_at	BE670915	pumilio homolog 1 (Drosophila)	PUM1	chr1p35.2	9698	Hs.281707	-0.8129	-0.706188	-0.0983799	-1.88639	-0.0463999	-1.06109	Higher in ERneg	0.144325	1		-1.04423								Oh.E2.Repressed
201166_s_at	NM_014676	pumilio homolog 1 (Drosophila)	PUM1	chr1p35.2	9698	Hs.281707	-0.694436	1.09036	-1.70561	-1.87937	-0.14686	-1.15358	Higher in ERneg	0.124337	1		-1.04399								Oh.E2.Repressed
201167_x_at	D13989	Rho GDP dissociation inhibitor (GDI) alpha	ARHGDIA	chr17q25.3	396	Hs.159161	0.484689	-0.200208	1.17648	1.12241	1.14178	1.79327	Lower in ERneg	0.0364649	1		1.1848
201168_x_at	NM_004309	Rho GDP dissociation inhibitor (GDI) alpha	ARHGDIA	chr17q25.3	396	Hs.159161	0.722504	0.837315	-0.770998	0.294464	1.66267	1.22178	Lower in ERneg	0.110895	1		1.10847
201169_s_at	BG326045	basic helix-loop-helix domain containing, class B, 2	BHLHB2	chr3p26	8553	Hs.171825	1.91038	1.65096	3.45732	2.07527	4.31822	6.40247	Lower in ERneg	7.64399e-11	1.49058e-07	ERA gene	1.5971
201170_s_at	NM_003670	basic helix-loop-helix domain containing, class B, 2	BHLHB2	chr3p26	8553	Hs.171825	2.8955	2.71047	2.39308	1.64462	5.30621	6.20833	Lower in ERneg	2.67754e-10	3.76051e-07	ERA gene	1.61328									Musgrove_Myc_Repressed	Bild_MYC_Repressed
201171_at	NM_003945	ATPase, H+ transporting, lysosomal 9kDa, V0 subunit e	ATP6V0E	chr5q35.1	8992	Hs.484188	-0.994254	-0.631036	0.310362	1.72016	-0.493995	-0.156392	Higher in ERneg	0.437862	1		-1.03815			Carroll_6h_E2_Repressed
201172_x_at	NM_003945	ATPase, H+ transporting, lysosomal 9kDa, V0 subunit e	ATP6V0E	chr5q35.1	8992	Hs.484188	0.0696991	2.66081	1.5202	2.81384	1.37271	2.44935	Lower in ERneg	0.00715579	0.310085		1.14408
201173_x_at	NM_006600	nuclear distribution gene C homolog (A. nidulans)	NUDC	chr1p35-p34	10726	Hs.263812	-0.830112	0.676686	-0.582983	-0.0326639	-0.532675	-0.743253	Higher in ERneg	0.228664	1		-1.02535																										1		1	1
201174_s_at	NM_018975	telomeric repeat binding factor 2, interacting protein	TERF2IP	chr16q23.1	54386	Hs.301419	1.20068	0.362302	0.550365	-0.131046	1.44263	1.70261	Lower in ERneg	0.0443206	1		1.07109
201175_at	NM_015959	thioredoxin domain containing 14	TXNDC14	chr11cen-q22.3	51075	Hs.279861	1.20557	1.57399	0.356972	2.04473	0.561826	1.9199	Lower in ERneg	0.0274355	0.834463		1.11239										Bild_MYC_Induced
201176_s_at	NM_001655	archain 1	ARCN1	chr11q23.3	372	Hs.33642	-0.814065	1.49038	-1.22047	-0.55798	-0.0892617	-0.679346	Higher in ERneg	0.248459	1		-1.03564			Carroll_6h_E2_Induced						Musgrove_Myc_Repressed
201177_s_at	NM_005499	SUMO-1 activating enzyme subunit 2	UBA2	chr19q12	10054	Hs.511739	-1.76416	-0.245945	-1.7518	-1.23023	-2.4726	-3.55224	Higher in ERneg	0.000190982	0.018141		-1.29059			Carroll_6h_E2_Induced
201178_at	NM_012179	F-box protein 7	FBXO7	chr22q12-q13	25793	Hs.5912	-0.105188	-0.924763	1.24772	-0.853014	0.0269462	0.156773	Lower in ERneg	0.437712	1		1.0047
201179_s_at	J03005	guanine nucleotide binding protein (G protein), alpha inhibiting activity polypeptide 3	GNAI3	chr1p13	2773	Hs.73799	-0.62806	-1.46079	-0.358461	0.821514	-1.19808	-1.38979	Higher in ERneg	0.0822969	1		-1.05403			Carroll_6h_E2_Induced
201180_s_at	J03198	guanine nucleotide binding protein (G protein), alpha inhibiting activity polypeptide 3	GNAI3	chr1p13	2773	Hs.73799	0.191154	-0.0247009	-0.549002	0.0376243	-1.35094	-1.11203	Higher in ERneg	0.133064	1		-1.05435			Carroll_6h_E2_Induced
201181_at	NM_006496	guanine nucleotide binding protein (G protein), alpha inhibiting activity polypeptide 3	GNAI3	chr1p13	2773	Hs.73799	0.270281	-1.7503	-0.260488	0.504661	0.883554	0.108345	Lower in ERneg	0.456861	1		-1.01247
201182_s_at	AI761771	chromodomain helicase DNA binding protein 4	CHD4	chr12p13	1108	Hs.162233	0.807151	-1.49	0.539134	-1.21711	-1.37378	-0.931651	Higher in ERneg	0.175758	1		-1.02805				Carroll_ERbinding_within_50kb																					Bild.E2F3.Repressed					chr12p13
201183_s_at	AI613273	chromodomain helicase DNA binding protein 4	CHD4	chr12p13	1108	Hs.162233	1.2664	1.07487	1.07831	-0.851998	1.04656	1.77602	Lower in ERneg	0.0378649	1		1.0535				Carroll_ERbinding_within_50kb																					Bild.E2F3.Repressed					chr12p13
201184_s_at	NM_001273	chromodomain helicase DNA binding protein 4	CHD4	chr12p13	1108	Hs.162233	1.16413	0.427731	0.842167	-0.790037	0.432868	1.03605	Lower in ERneg	0.150089	1		1.01745				Carroll_ERbinding_within_50kb																										chr12p13
201185_at	NM_002775	HtrA serine peptidase 1	HTRA1	chr10q26.3	5654	Hs.501280	1.83752	1.85062	2.06464	0.652057	3.32241	4.62349	Lower in ERneg	1.88665e-06	0.000434298	ERA gene	1.46502			Carroll_6h_E2_Repressed				ER_B
201186_at	NM_002337	low density lipoprotein receptor-related protein associated protein 1	LRPAP1	chr4p16.3	4043	Hs.533136	2.48021	2.02532	0.922791	0.687652	2.55543	3.63492	Lower in ERneg	0.000139036	0.0140638		1.15102			Carroll_6h_E2_Repressed	Carroll_ERbinding_within_50kb						Bild_MYC_Induced																1			1	chr4p16
201187_s_at	BF001241	inositol 1,4,5-triphosphate receptor, type 3	ITPR3	chr6p21	3710	Hs.65758	1.40947	-0.535421	-0.121968	0.0688961	-1.38374	-0.656184	Higher in ERneg	0.255853	1		-1.01658																														chr6p21
201188_s_at	D26351	inositol 1,4,5-triphosphate receptor, type 3	ITPR3	chr6p21	3710	Hs.65758	-1.28442	-0.263498	-1.07173	0.170976	-1.35668	-1.92054	Higher in ERneg	0.0273949	0.83383		-1.14064																														chr6p21
201189_s_at	NM_002224	inositol 1,4,5-triphosphate receptor, type 3	ITPR3	chr6p21	3710	Hs.65758	-1.07611	-0.00769655	-1.2576	0.136181	-2.0068	-2.30783	Higher in ERneg	0.0105043	0.413567		-1.22221																														chr6p21
201190_s_at	H15647	phosphatidylinositol transfer protein, alpha	PITPNA	chr17p13.3	5306	Hs.429819	-1.60261	0.216723	-2.09945	-0.612633	0.464289	-1.32287	Higher in ERneg	0.0929397	1		-1.0363
201191_at	H15647	phosphatidylinositol transfer protein, alpha	PITPNA	chr17p13.3	5306	Hs.429819	-1.62337	0.552654	-1.12742	-0.356102	0.337006	-0.848755	Higher in ERneg	0.198009	1		-1.01602
201192_s_at	NM_006224	phosphatidylinositol transfer protein, alpha	PITPNA	chr17p13.3	5306	Hs.429819	-1.78319	-0.769626	-0.951011	-0.0434008	-2.01806	-2.65054	Higher in ERneg	0.00401814	0.198838		-1.11531
201193_at	NM_005896	isocitrate dehydrogenase 1 (NADP+), soluble	IDH1	chr2q33.3	3417	Hs.11223	-0.690684	0.0891302	-0.421444	1.27382	-0.751308	-0.575977	Higher in ERneg	0.282315	1		-1.09677
201194_at	NM_003009	selenoprotein W, 1	SEPW1	chr19q13.3	6415	Hs.529132	0.891364	0.554145	1.32378	0.877881	1.43937	2.36496	Lower in ERneg	0.00901599	0.369777		1.16252			Carroll_6h_E2_Repressed
201195_s_at	AB018009	solute carrier family 7 (cationic amino acid transporter, y+ system), member 5	SLC7A5	chr16q24.3	8140	Hs.513797	-2.51479	-2.56338	-2.71589	-0.570306	-5.60287	-5.16857	Higher in ERneg	1.17944e-07	4.78983e-05	ERA gene	-1.93464	Musgrove_E2_Induced	Carroll_3h_E2_Induced	Carroll_6h_E2_Induced	Carroll_ERbinding_within_50kb				Oh.E2.Induced			DirectMycbinding.UP												MCA.Xu_Table.S4.Top.ranked.E2F.promoters_combined.E2F1..E2F4..or.E2F6.in.all.5.cell.types
201196_s_at	M21154	adenosylmethionine decarboxylase 1	AMD1	chr6q21-q22	262	Hs.159118	-2.45013	-3.61483	-1.38431	-1.73653	-5.8191	-3.65299	Higher in ERneg	0.0001296	0.0133068		-1.80545	Musgrove_E2_Induced	Carroll_3h_E2_Induced	Carroll_6h_E2_Induced						Musgrove_Myc_Induced																					chr6q21
201197_at	NM_001634	adenosylmethionine decarboxylase 1	AMD1	chr6q21-q22	262	Hs.159118	-1.83189	-3.02342	-1.43133	-2.13699	-5.25455	-4.0185	Higher in ERneg	2.92853e-05	0.00405271	ERA gene	-1.64038	Musgrove_E2_Induced	Carroll_3h_E2_Induced	Carroll_6h_E2_Induced						Musgrove_Myc_Induced																					chr6q21
201198_s_at	AI860431	proteasome (prosome, macropain) 26S subunit, non-ATPase, 1	PSMD1	chr2q37.1	5707	Hs.3887	-0.257646	-0.55501	-0.147063	0.966778	-1.73174	-1.19034	Higher in ERneg	0.116956	1		-1.04328			Carroll_6h_E2_Induced
201199_s_at	NM_002807	proteasome (prosome, macropain) 26S subunit, non-ATPase, 1	PSMD1	chr2q37.1	5707	Hs.3887	-1.47989	-0.208642	-0.647671	0.603146	-2.09161	-2.08552	Higher in ERneg	0.0185111	0.626207		-1.07185
201200_at	NM_003851	cellular repressor of E1A-stimulated genes 1	CREG1	chr1q24	8804	Hs.5710	-0.761509	-0.631439	-0.802037	-0.943275	-0.71732	-1.60593	Higher in ERneg	0.0541442	1		-1.18734			Carroll_6h_E2_Induced																							1			1
201201_at	NM_000100	cystatin B (stefin B)	CSTB	chr21q22.3	1476	Hs.695	-3.02766	-1.07401	-1.69563	-0.859726	-3.43259	-4.59473	Higher in ERneg	2.16659e-06	0.000487793	ERA gene	-1.26261									Musgrove_Myc_Repressed																					chr21q22
201202_at	NM_002592	proliferating cell nuclear antigen	PCNA	chr20pter-p12	5111	Hs.147433	-2.27104	0.26356	-2.21514	-1.78106	-1.54689	-3.08719	Higher in ERneg	0.00101028	0.0677974		-1.273	Musgrove_E2_Induced		Carroll_6h_E2_Induced										VERNELL_PRB_CLSTR1		REN_E2F1_TARGETS	SGCGSSAAA_V.E2F1DP2_01	V.E2F1_Q6	V.E2F4DP2_01	MCA.Baliciunate_E2F4.G0_B		MCA.Black.2005.Top.100.E2F1.induced.genes.SupplTable2	MCA.Black.2005.Top.100.E2F3.induced.genes.SupplTable3			Bild.E2F3.Induced	1			1
201203_s_at	AI921320	ribosome binding protein 1 homolog 180kDa (dog)	RRBP1	chr20p12	6238	Hs.472213	0.554697	-0.28675	-0.578005	0.558799	-2.09172	-1.41955	Higher in ERneg	0.0778696	1		-1.06295
201204_s_at	AA706065	CDNA FLJ41000 fis, clone UTERU2016761, highly similar to Homo sapiens ES/130 mRNA	---	---	---	Hs.584240	-0.264779	1.26625	-1.54951	0.667764	-1.61345	-0.946106	Higher in ERneg	0.172047	1		-1.05033										Bild_MYC_Repressed
201205_at	AF006751	ribosome binding protein 1 homolog 180kDa (dog)	RRBP1	chr20p12	6238	Hs.472213	1.60043	-1.03866	-1.85782	1.24164	-1.8066	-0.465943	Higher in ERneg	0.320628	1		-1.03367
201206_s_at	NM_004587	ribosome binding protein 1 homolog 180kDa (dog)	RRBP1	chr20p12	6238	Hs.472213	-0.303349	0.531817	-0.838442	-0.200591	-2.35998	-1.97687	Higher in ERneg	0.024028	0.757887		-1.09396										Bild_MYC_Repressed															Bild.E2F3.Repressed
201207_at	NM_021137	tumor necrosis factor, alpha-induced protein 1 (endothelial)	TNFAIP1	chr17q22-q23	7126	Hs.76090	1.01277	-0.126886	2.4141	1.30848	1.87795	3.19177	Lower in ERneg	0.000707015	0.0510155		1.18858			Carroll_6h_E2_Repressed						Musgrove_Myc_Repressed
201208_s_at	BC001643	tumor necrosis factor, alpha-induced protein 1 (endothelial)	TNFAIP1	chr17q22-q23	7126	Hs.76090	0.947866	-0.70925	1.96067	0.173334	0.213731	1.35057	Lower in ERneg	0.0884173	1		1.047
201209_at	NM_004964	histone deacetylase 1	HDAC1	chr1p34	3065	Hs.88556	1.16548	0.240052	-1.42801	-0.51343	-1.04708	-1.15669	Higher in ERneg	0.1237	1		-1.0257				Carroll_ERbinding_within_50kb																										chr1p34
201210_at	NM_001356	DEAD (Asp-Glu-Ala-Asp) box polypeptide 3, X-linked	DDX3X	chrXp11.3-p11.23	1654	Hs.380774	-0.206515	-0.551252	-1.26508	-0.113105	1.8731	0.00229994	Lower in ERneg	0.499082	1		1.01354			Carroll_6h_E2_Induced	Carroll_ERbinding_within_50kb
201211_s_at	AF061337	DEAD (Asp-Glu-Ala-Asp) box polypeptide 3, X-linked	DDX3X	chrXp11.3-p11.23	1654	Hs.380774	-1.21777	-2.13016	-0.549803	0.246692	-0.182623	-1.33408	Higher in ERneg	0.0910896	1		-1.06859			Carroll_6h_E2_Induced	Carroll_ERbinding_within_50kb
201212_at	D55696	legumain	LGMN	chr14q32.1	5641	Hs.18069	-0.265144	-3.44626	-1.77329	0.809598	-0.274693	-1.28087	Higher in ERneg	0.10012	1		-1.07227			Carroll_6h_E2_Repressed
201213_at	AI090331	protein phosphatase 1, regulatory subunit 7	PPP1R7	chr2q37.3	5510	Hs.36587	0.767556	0.778785	1.7129	0.888351	-0.689964	1.21659	Lower in ERneg	0.111881	1		1.02714
201214_s_at	NM_002712	protein phosphatase 1, regulatory subunit 7	PPP1R7	chr2q37.3	5510	Hs.36587	0.817341	1.41817	-0.215549	1.21199	2.17033	2.30526	Lower in ERneg	0.0105759	0.41569		1.10373			Carroll_6h_E2_Repressed
201215_at	NM_005032	plastin 3 (T isoform)	PLS3	chrXq23	5358	Hs.496622	-3.38373	-0.195484	-1.69467	-1.46023	-3.50052	-3.33059	Higher in ERneg	0.000433303	0.0347765		-1.52357									Musgrove_Myc_Induced
201216_at	NM_006817	endoplasmic reticulum protein 29	ERP29	chr12q24.13	10961	Hs.75841	1.07303	-0.615256	1.47473	1.18932	1.19598	2.07724	Lower in ERneg	0.0188897	0.635963		1.06288			Carroll_6h_E2_Repressed
201217_x_at	NM_000967	ribosomal protein L3	RPL3	chr22q13	6122	Hs.119598	-0.21806	1.13743	0.604261	-0.572277	2.78978	1.79322	Lower in ERneg	0.0364689	1		1.0716									Musgrove_Myc_Induced																					chr22q13
201218_at	N23018	C-terminal binding protein 2	CTBP2	chr10q26.13	1488	Hs.501345	-0.17445	1.86104	1.03974	-1.61729	2.76285	1.07187	Lower in ERneg	0.141889	1		1.1941				Carroll_ERbinding_within_50kb
201219_at	AW269836	C-terminal binding protein 2 /// LOC440008	CTBP2 /// LOC440008	chr10q26.13	1488 /// 440008	Hs.501345	0.104357	1.33506	1.64452	-0.158919	4.16326	2.57468	Lower in ERneg	0.00501658	0.236213		1.32874				Carroll_ERbinding_within_50kb
201220_x_at	NM_001329	C-terminal binding protein 2	CTBP2	chr10q26.13	1488	Hs.501345	0.260599	2.38214	0.783689	-1.81246	1.78928	0.940747	Lower in ERneg	0.173417	1		1.12904	Musgrove_E2_Repressed			Carroll_ERbinding_within_50kb
201221_s_at	NM_003089	small nuclear ribonucleoprotein 70kDa polypeptide (RNP antigen)	SNRP70	chr19q13.3	6625	Hs.467097	0.178851	3.92484	0.560196	-0.512395	2.8776	1.60246	Lower in ERneg	0.054527	1		1.15268
201222_s_at	AL527365	RAD23 homolog B (S. cerevisiae)	RAD23B	chr9q31.2	5887	Hs.521640	-0.0533659	1.7084	-0.567444	0.620828	1.93057	1.38526	Lower in ERneg	0.082986	1		1.07409	Musgrove_E2_Induced		Carroll_6h_E2_Induced	Carroll_ERbinding_within_50kb
201223_s_at	NM_002874	RAD23 homolog B (S. cerevisiae)	RAD23B	chr9q31.2	5887	Hs.521640	0.208901	1.62265	-0.875515	0.757019	1.45519	1.12398	Lower in ERneg	0.13051	1		1.04843	Musgrove_E2_Induced			Carroll_ERbinding_within_50kb
201224_s_at	AU147713	serine/arginine repetitive matrix 1	SRRM1	chr1p36.11	10250	Hs.18192	-0.415543	-0.574108	-2.26999	-2.13965	-1.58297	-3.15208	Higher in ERneg	0.000810549	0.0569346		-1.15335				Carroll_ERbinding_within_50kb
201225_s_at	NM_005839	serine/arginine repetitive matrix 1	SRRM1	chr1p36.11	10250	Hs.18192	-0.558646	-0.740433	-1.38865	-1.55915	0.451314	-1.29322	Higher in ERneg	0.0979677	1		-1.04839				Carroll_ERbinding_within_50kb
201226_at	NM_005004	NADH dehydrogenase (ubiquinone) 1 beta subcomplex, 8, 19kDa	NDUFB8	chr10q23.2-q23.33	4714	Hs.523215	-1.20277	-1.94279	0.675376	1.73346	0.501072	-0.115052	Higher in ERneg	0.454202	1		1.00793			Carroll_6h_E2_Repressed
201227_s_at	NM_005004	NADH dehydrogenase (ubiquinone) 1 beta subcomplex, 8, 19kDa	NDUFB8	chr10q23.2-q23.33	4714	Hs.523215	-1.86661	-0.494263	-0.832217	0.665841	-0.0857853	-1.07106	Higher in ERneg	0.14207	1		-1.04488			Carroll_6h_E2_Repressed
201228_s_at	AW074830	ariadne homolog 2 (Drosophila)	ARIH2	chr3p21.2-p21.3	10425	Hs.241558	1.18455	0.632874	1.0642	0.641082	2.62642	3.03966	Lower in ERneg	0.00118422	0.0767633		1.05748								Oh.E2.Induced			DirectMycbinding.UP																			chr3p21
201229_s_at	BC000422	ariadne homolog 2 (Drosophila)	ARIH2	chr3p21.2-p21.3	10425	Hs.241558	1.62812	1.31368	1.11439	0.431176	2.14441	3.04709	Lower in ERneg	0.00115534	0.0752631		1.11827								Oh.E2.Induced			DirectMycbinding.UP																			chr3p21
201230_s_at	NM_006321	ariadne homolog 2 (Drosophila)	ARIH2	chr3p21.2-p21.3	10425	Hs.241558	1.61813	0.855222	0.666165	-0.377656	2.59562	2.71937	Lower in ERneg	0.00327033	0.169889		1.09954								Oh.E2.Induced			DirectMycbinding.UP																			chr3p21
201231_s_at	NM_001428	enolase 1, (alpha)	ENO1	chr1p36.3-p36.2	2023	Hs.517145	-2.75183	-3.17823	-2.28805	-1.14669	-6.01506	-4.47515	Higher in ERneg	3.81789e-06	0.000777922	ERA gene	-1.47162				Carroll_ERbinding_within_50kb						Bild_MYC_Induced	DirectMycbinding.UP
201232_s_at	NM_002817	proteasome (prosome, macropain) 26S subunit, non-ATPase, 13	PSMD13	chr11p15.5	5719	Hs.134688	-1.09517	1.10702	-1.48008	-0.219442	-2.91009	-1.98185	Higher in ERneg	0.023748	0.752319		-1.12089			Carroll_6h_E2_Repressed
201233_at	NM_002817	proteasome (prosome, macropain) 26S subunit, non-ATPase, 13	PSMD13	chr11p15.5	5719	Hs.134688	-0.0555682	0.567641	-0.475942	-0.104192	-1.90891	-1.37044	Higher in ERneg	0.0852742	1		-1.04695
201234_at	NM_004517	integrin-linked kinase	ILK	chr11p15.5-p15.4	3611	Hs.5158	0.834442	0.655183	1.28064	-0.0573443	2.82747	2.98435	Lower in ERneg	0.00142091	0.0880656		1.08855			Carroll_6h_E2_Repressed																							1			1
201235_s_at	BG339064	BTG family, member 2	BTG2	chr1q32	7832	Hs.519162	2.6308	0.933708	2.26989	1.91448	4.71628	5.9302	Lower in ERneg	1.51284e-09	1.43934e-06	ERA gene	1.39643				Carroll_ERbinding_within_50kb				Oh.E2.Repressed
201236_s_at	NM_006763	BTG family, member 2	BTG2	chr1q32	7832	Hs.519162	2.93085	2.53477	2.53172	1.39952	6.60691	4.61299	Lower in ERneg	1.9846e-06	0.000453308	ERA gene	2.20199	Musgrove_E2_Repressed	Carroll_3h_E2_Repressed	Carroll_6h_E2_Repressed	Carroll_ERbinding_within_50kb				Oh.E2.Repressed
201237_at	AV685920	capping protein (actin filament) muscle Z-line, alpha 2	CAPZA2	chr7q31.2-q31.3	830	Hs.446123	1.10058	-0.73949	0.930275	0.296273	2.05698	2.0618	Lower in ERneg	0.0196136	0.653187		1.17658
201238_s_at	BC005338	capping protein (actin filament) muscle Z-line, alpha 2	CAPZA2	chr7q31.2-q31.3	830	Hs.446123	-0.66681	-1.28962	0.419678	0.784368	1.10615	0.565379	Lower in ERneg	0.285908	1		1.10123
201239_s_at	BF530535	signal peptidase complex subunit 2 homolog (S. cerevisiae)	SPCS2	chr11q13.4	9789	Hs.282700	0.421455	-0.162583	1.64642	1.36026	1.48753	2.32911	Lower in ERneg	0.00992673	0.396785		1.18563																														chr11q13
201240_s_at	NM_014752	signal peptidase complex subunit 2 homolog (S. cerevisiae)	SPCS2	chr11q13.4	9789	Hs.282700	0.918566	1.98142	1.15844	0.662978	2.08694	3.05917	Lower in ERneg	0.00110977	0.0729186		1.1747																														chr11q13
201241_at	NM_004939	DEAD (Asp-Glu-Ala-Asp) box polypeptide 1	DDX1	chr2p24	1653	Hs.440599	-1.67453	-1.16486	-1.4112	-0.872117	-0.273607	-2.07914	Higher in ERneg	0.018802	0.633696		-1.11909			Carroll_6h_E2_Induced						Musgrove_Myc_Induced		DirectMycbinding.UP
201242_s_at	BC000006	ATPase, Na+/K+ transporting, beta 1 polypeptide	ATP1B1	chr1q24	481	Hs.291196	-0.216713	0.845782	-0.587559	-0.05377	1.55499	0.850811	Lower in ERneg	0.197437	1		1.19568				Carroll_ERbinding_within_50kb				Oh.E2.Induced
201243_s_at	NM_001677	ATPase, Na+/K+ transporting, beta 1 polypeptide	ATP1B1	chr1q24	481	Hs.291196	0.17201	0.42367	-0.419333	0.119516	1.96647	1.25475	Lower in ERneg	0.104785	1		1.17306				Carroll_ERbinding_within_50kb				Oh.E2.Induced	Musgrove_Myc_Repressed
201244_s_at	NM_002880	v-raf-1 murine leukemia viral oncogene homolog 1	RAF1	chr3p25	5894	Hs.159130	-1.70195	2.04809	-1.02198	-0.955306	-1.50885	-0.950643	Higher in ERneg	0.170893	1		-1.09259																										1			1
201245_s_at	AL523776	OTU domain, ubiquitin aldehyde binding 1	OTUB1	chr11q13.1	55611	Hs.473788	0.367539	1.24829	0.916296	2.18222	0.336741	1.76963	Lower in ERneg	0.0383944	1		1.10384																														chr11q13
201246_s_at	NM_017670	OTU domain, ubiquitin aldehyde binding 1	OTUB1	chr11q13.1	55611	Hs.473788	1.34977	0.676421	0.837522	0.677037	0.393859	1.54343	Lower in ERneg	0.0613638	1		1.05769			Carroll_6h_E2_Repressed																											chr11q13
201247_at	BE513151	---	---	---	---	---	-0.0640739	0.466622	-1.0853	-0.348711	0.840735	-0.025272	Higher in ERneg	0.489919	1		1.00319
201248_s_at	NM_004599	sterol regulatory element binding transcription factor 2	SREBF2	chr22q13	6721	Hs.443258	-0.0274223	-1.53397	-1.7337	-0.755122	-1.11557	-2.34906	Higher in ERneg	0.00941041	0.381642		-1.09063																														chr22q13
201249_at	AI091047	solute carrier family 2 (facilitated glucose transporter), member 1	SLC2A1	chr1p35-p31.3	6513	Hs.473721	0.139201	-1.88068	-0.271449	-0.173743	-2.71055	-1.99156	Higher in ERneg	0.0232094	0.740238		-1.0546	Musgrove_E2_Induced			Carroll_ERbinding_within_50kb
201250_s_at	NM_006516	solute carrier family 2 (facilitated glucose transporter), member 1	SLC2A1	chr1p35-p31.3	6513	Hs.473721	-0.912039	-0.646562	-0.432153	-1.51449	-2.08108	-2.49026	Higher in ERneg	0.00638257	0.284737		-1.20614	Musgrove_E2_Induced	Carroll_3h_E2_Induced	Carroll_6h_E2_Induced	Carroll_ERbinding_within_50kb																					Bild.E2F3.Repressed
201251_at	NM_002654	pyruvate kinase, muscle	PKM2	chr15q22	5315	Hs.198281	-1.79725	2.06134	-0.339309	0.129565	-1.95052	-0.488572	Higher in ERneg	0.312573	1		-1.06924
201252_at	NM_006503	proteasome (prosome, macropain) 26S subunit, ATPase, 4	PSMC4	chr19q13.11-q13.13	5704	Hs.211594	-0.839761	-0.270152	-1.05313	-0.135317	-0.872578	-1.53978	Higher in ERneg	0.0618069	1		-1.06656																							MCA.Xu_Table.S4.Top.ranked.E2F.promoters_combined.E2F1..E2F4..or.E2F6.in.all.5.cell.types
201253_s_at	NM_006319	CDP-diacylglycerol--inositol 3-phosphatidyltransferase (phosphatidylinositol synthase)	CDIPT	chr16p11.2	10423	Hs.121549	1.79064	1.11363	1.65258	0.187047	2.04765	3.20625	Lower in ERneg	0.000672375	0.0490864		1.12175																														chr16p12
201254_x_at	NM_001010	ribosomal protein S6	RPS6	chr9p21	6194	Hs.408073	-2.28546	-0.981823	-0.822164	-1.53548	-1.55428	-2.89763	Higher in ERneg	0.00188	0.109392		-1.10495
201255_x_at	NM_004639	HLA-B associated transcript 3	BAT3	chr6p21.3	7917	Hs.440900	-1.77214	-1.59644	-0.745351	-0.278665	-2.15854	-2.9334	Higher in ERneg	0.00167635	0.100568		-1.14431			Carroll_6h_E2_Repressed																											chr6p21
201256_at	NM_004718	cytochrome c oxidase subunit VIIa polypeptide 2 like	COX7A2L	chr2p21	9167	Hs.339639	0.406903	-2.59841	0.691474	1.11712	0.0219449	-0.103493	Higher in ERneg	0.458786	1		1.02088				Carroll_ERbinding_within_50kb																										chr2p21
201257_x_at	NM_001006	ribosomal protein S3A	RPS3A	chr4q31.2-q31.3	6189	Hs.356572	-0.246838	0.256618	0.513456	-0.860397	0.955304	0.665226	Lower in ERneg	0.252953	1		1.01936				Carroll_ERbinding_within_50kb
201258_at	NM_001020	ribosomal protein S16	RPS16	chr19q13.1	6217	Hs.397609	-1.03878	-1.61192	-0.337221	-0.584784	-0.859418	-1.71883	Higher in ERneg	0.0428227	1		-1.11256
201259_s_at	AI768845	synaptophysin-like 1	SYPL1	chr7q22.3	6856	Hs.80919	-0.0108626	-0.937734	0.941691	1.39438	0.846059	1.16093	Lower in ERneg	0.122834	1		1.18342			Carroll_6h_E2_Induced	Carroll_ERbinding_within_50kb
201260_s_at	NM_006754	synaptophysin-like 1	SYPL1	chr7q22.3	6856	Hs.80919	-0.647705	1.11003	-0.00150492	0.389092	1.01204	0.88336	Lower in ERneg	0.188521	1		1.07078				Carroll_ERbinding_within_50kb
201261_x_at	BC002416	biglycan	BGN	chrXq28	633	Hs.821	-0.4236	2.83894	-0.109357	-0.3703	-0.564436	0.408938	Lower in ERneg	0.341293	1		-1.05956
201262_s_at	NM_001711	biglycan	BGN	chrXq28	633	Hs.821	0.748985	1.31346	0.744681	-0.7836	-0.407002	0.56482	Lower in ERneg	0.286098	1		-1.03879
201263_at	NM_003191	threonyl-tRNA synthetase	TARS	chr5p13.2	6897	Hs.481860	-1.13607	-0.786904	-1.47052	-1.38038	-3.68789	-4.17008	Higher in ERneg	1.52248e-05	0.00238216	ERA gene	-1.29957			Carroll_6h_E2_Induced					Oh.E2.Induced	Musgrove_Myc_Induced
201264_at	NM_007263	coatomer protein complex, subunit epsilon	COPE	chr19p13.11	11316	Hs.10326	-0.594219	0.52056	-1.43853	-0.731641	4.18198	0.231204	Lower in ERneg	0.408578	1		1.05841							ER_B
201265_at	AF119897	---	---	---	---	---	-0.24353	-0.769886	-0.837876	-0.916414	-0.824046	-1.55979	Higher in ERneg	0.0594052	1		-1.02867
201266_at	NM_003330	thioredoxin reductase 1	TXNRD1	chr12q23-q24.1	7296	Hs.567352	0.516516	-2.50716	-0.79898	-1.13403	-2.39106	-2.15154	Higher in ERneg	0.0157167	0.557399		-1.18395			Carroll_6h_E2_Induced						Musgrove_Myc_Induced		DirectMycbinding.UP
201267_s_at	AL545523	proteasome (prosome, macropain) 26S subunit, ATPase, 3	PSMC3	chr11p12-p13	5702	Hs.250758	-0.574012	-0.390538	-0.198964	0.131856	-0.305202	-0.577397	Higher in ERneg	0.281836	1		-1.0541																							MCA.Xu_Table.S4.Top.ranked.E2F.promoters_combined.E2F1..E2F4..or.E2F6.in.all.5.cell.types	MCA.Xu.top250.E2F1_B.in.MCF7.cells
201268_at	NM_002512	non-metastatic cells 2, protein (NM23B) expressed in	NME2	chr17q21.3	4831	Hs.463456	1.21519	-0.453163	-2.04	0.194066	1.18689	0.00169106	Lower in ERneg	0.499325	1		1.00223									Musgrove_Myc_Induced																	1		1
201269_s_at	AB028991	NudC domain containing 3	NUDCD3	chr7p13-p12	23386	Hs.488171	0.953608	-1.20792	-0.414891	0.146311	-1.65989	-1.31485	Higher in ERneg	0.0942807	1		-1.02102
201270_x_at	NM_015332	NudC domain containing 3	NUDCD3	chr7p13-p12	23386	Hs.488171	1.62853	1.20238	2.09222	1.6324	1.92876	3.74509	Lower in ERneg	9.01638e-05	0.00995345	ERA gene	1.14169
201271_s_at	NM_016732	RNA binding protein, autoantigenic (hnRNP-associated with lethal yellow homolog (mouse))	RALY	chr20q11.21-q11.23	22913	Hs.136947	-0.550892	-0.0235645	-1.20976	0.882843	-1.98362	-1.89641	Higher in ERneg	0.0289529	0.86859		-1.06136			Carroll_6h_E2_Repressed
201272_at	NM_001628	aldo-keto reductase family 1, member B1 (aldose reductase)	AKR1B1	chr7q35	231	Hs.521212	-1.61949	-2.21531	-2.53065	-1.35977	-2.56267	-4.61987	Higher in ERneg	1.91986e-06	0.000441082	ERA gene	-1.44462																									Bild.E2F3.Induced
201273_s_at	NM_003133	signal recognition particle 9kDa	SRP9	chr1q42.12	6726	Hs.511425	0.165533	1.80942	0.745276	1.11309	1.95564	2.57032	Lower in ERneg	0.00508029	0.238289		1.13078
201274_at	NM_002790	proteasome (prosome, macropain) subunit, alpha type, 5	PSMA5	chr1p13	5686	Hs.485246	-0.745822	-2.04696	-0.873845	0.910003	-0.894221	-1.54407	Higher in ERneg	0.0612854	1		-1.06183			Carroll_6h_E2_Induced																				MCA.Xu_Table.S4.Top.ranked.E2F.promoters_combined.E2F1..E2F4..or.E2F6.in.all.5.cell.types
201275_at	NM_002004	farnesyl diphosphate synthase (farnesyl pyrophosphate synthetase, dimethylallyltranstransferase, geranyltranstransferase)	FDPS	chr1q22	2224	Hs.335918	-1.20295	-0.0765373	-2.57048	-2.04788	-1.81943	-3.55462	Higher in ERneg	0.00018926	0.0180282		-1.17897			Carroll_6h_E2_Repressed																						Bild.E2F3.Repressed
201276_at	AF267863	RAB5B, member RAS oncogene family	RAB5B	chr12q13	5869	Hs.567328	1.20512	1.36765	3.01598	2.09392	4.1683	5.73765	Lower in ERneg	4.79983e-09	3.689e-06	ERA gene	1.23973				Carroll_ERbinding_within_50kb					Musgrove_Myc_Repressed																					chr12q13
201277_s_at	NM_004499	heterogeneous nuclear ribonucleoprotein A/B	HNRPAB	chr5q35.3	3182	Hs.248746	0.448405	-0.777659	-0.66375	-0.686608	-1.27205	-1.46757	Higher in ERneg	0.07111	1		-1.07599	Musgrove_E2_Induced		Carroll_6h_E2_Induced						Musgrove_Myc_Induced	Bild_MYC_Induced	DirectMycbinding.UP														Bild.E2F3.Induced
201278_at	N21202	Disabled homolog 2, mitogen-responsive phosphoprotein (Drosophila)	DAB2	chr5p13	1601	Hs.481980	0.558887	-0.34622	0.583559	0.64012	1.2645	1.39601	Lower in ERneg	0.0813555	1		1.07883																										1			1
201279_s_at	BC003064	disabled homolog 2, mitogen-responsive phosphoprotein (Drosophila)	DAB2	chr5p13	1601	Hs.481980	0.45947	-1.04989	0.409722	0.649656	0.643442	0.660014	Lower in ERneg	0.254622	1		1.04767			Carroll_6h_E2_Repressed							Bild_MYC_Repressed																1			1
201280_s_at	NM_001343	disabled homolog 2, mitogen-responsive phosphoprotein (Drosophila)	DAB2	chr5p13	1601	Hs.481980	0.486271	0.292502	0.838713	0.707869	1.30048	1.74869	Lower in ERneg	0.0401727	1		1.11234																										1			1
201281_at	NM_007002	adhesion regulating molecule 1	ADRM1	chr20q13.33	11047	Hs.90107	-0.907754	-0.722262	-1.3524	0.322189	-1.3436	-2.04339	Higher in ERneg	0.0205068	0.674651		-1.08195				Carroll_ERbinding_within_50kb
201282_at	NM_002541	oxoglutarate (alpha-ketoglutarate) dehydrogenase (lipoamide)	OGDH	chr7p14-p13	4967	Hs.488181	-1.28274	0.534452	0.339871	1.20338	0.961209	0.88861	Lower in ERneg	0.187106	1		1.04373				Carroll_ERbinding_within_50kb
201283_s_at	J03068	OGT(O-Glc-NAc transferase)-interacting protein 106 KDa	OIP106	chr3p25.3-p24.1	22906	Hs.535711	1.46628	0.361023	2.42669	0.290243	1.20033	2.76914	Lower in ERneg	0.00281022	0.151525		1.0578				Carroll_ERbinding_within_50kb
201284_s_at	NM_001640	N-acylaminoacyl-peptide hydrolase	APEH	chr3p21.31	327	Hs.517969	4.37267	1.35242	2.83867	2.35644	4.66781	4.4642	Lower in ERneg	4.01851e-06	0.000810402	ERA gene	1.41959			Carroll_6h_E2_Repressed								DirectMycbinding.UP																			chr3p21
201285_at	NM_013446	makorin, ring finger protein, 1 /// makorin, ring finger protein, 1	MKRN1	chr7q34	23608	Hs.490347	0.690845	0.503841	0.377333	1.05916	0.299243	1.06869	Lower in ERneg	0.142605	1		1.03128	Musgrove_E2_Repressed		Carroll_6h_E2_Repressed						Musgrove_Myc_Repressed
201286_at	Z48199	syndecan 1	SDC1	chr2p24.1	6382	Hs.224607	1.43482	0.746957	0.634412	0.722816	-0.717494	0.767186	Lower in ERneg	0.221485	1		1.08697			Carroll_6h_E2_Repressed	Carroll_ERbinding_within_50kb
201287_s_at	NM_002997	syndecan 1	SDC1	chr2p24.1	6382	Hs.224607	1.49234	0.159473	0.64185	0.877245	-0.946849	0.52094	Lower in ERneg	0.301204	1		1.07097				Carroll_ERbinding_within_50kb
201288_at	NM_001175	Rho GDP dissociation inhibitor (GDI) beta	ARHGDIB	chr12p12.3	397	Hs.504877	-0.128215	0.425592	2.30851	1.76381	2.06123	3.16469	Lower in ERneg	0.000776232	0.0550007		1.21412									Musgrove_Myc_Repressed
201289_at	NM_001554	cysteine-rich, angiogenic inducer, 61	CYR61	chr1p31-p22	3491	Hs.8867	-1.13529	0.553834	0.926742	-0.0519816	0.990105	0.940357	Lower in ERneg	0.173517	1		1.11788			Carroll_6h_E2_Repressed	Carroll_ERbinding_within_50kb																						1			1
201290_at	NM_014300	SEC11-like 1 (S. cerevisiae)	SEC11L1	chr15q25.3	23478	Hs.9534	-1.1792	0.614471	-1.80383	-1.54756	2.64163	-0.447033	Higher in ERneg	0.327426	1		-1.00585
201291_s_at	AU159942	topoisomerase (DNA) II alpha 170kDa	TOP2A	chr17q21-q22	7153	Hs.156346	-0.459211	-1.4284	-0.28156	-0.552283	-1.12186	-1.60995	Higher in ERneg	0.0537046	1		-1.14435			Carroll_6h_E2_Induced	Carroll_ERbinding_within_50kb											REN_E2F1_TARGETS				MCA.Baliciunate_E2F4.G0_B				MCA.Xu_Table.S4.Top.ranked.E2F.promoters_combined.E2F1..E2F4..or.E2F6.in.all.5.cell.types	MCA.Xu.top250.E2F1_B.in.MCF7.cells						chr17q21
201292_at	AL561834	topoisomerase (DNA) II alpha 170kDa	TOP2A	chr17q21-q22	7153	Hs.156346	-0.817087	-1.38484	-0.507185	0.0876514	-0.969954	-1.56412	Higher in ERneg	0.0588952	1		-1.17216		Carroll_3h_E2_Induced	Carroll_6h_E2_Induced	Carroll_ERbinding_within_50kb											REN_E2F1_TARGETS				MCA.Baliciunate_E2F4.G0_B				MCA.Xu_Table.S4.Top.ranked.E2F.promoters_combined.E2F1..E2F4..or.E2F6.in.all.5.cell.types	MCA.Xu.top250.E2F1_B.in.MCF7.cells						chr17q21
201293_x_at	NM_021130	peptidylprolyl isomerase A (cyclophilin A)	PPIA	chr7p13-p11.2	5478	Hs.356331	0.103394	0.186154	-0.284539	2.1666	0.6736	0.914539	Lower in ERneg	0.180217	1		1.03122							ER_B
201294_s_at	N24643	WD repeat and SOCS box-containing 1	WSB1	chr17q11.1	26118	Hs.446017	1.30234	1.91157	-0.0840422	-1.36568	-0.248678	0.49194	Lower in ERneg	0.311381	1		1.00665				Carroll_ERbinding_within_50kb						Bild_MYC_Repressed
201295_s_at	BF111821	WD repeat and SOCS box-containing 1	WSB1	chr17q11.1	26118	Hs.446017	1.57034	-0.615568	0.599463	0.189077	0.0405179	0.724232	Lower in ERneg	0.234462	1		-1.02371			Carroll_6h_E2_Induced	Carroll_ERbinding_within_50kb						Bild_MYC_Repressed															Bild.E2F3.Repressed
201296_s_at	NM_015626	WD repeat and SOCS box-containing 1	WSB1	chr17q11.1	26118	Hs.446017	-0.535966	0.53155	-0.0436535	-0.158668	1.06908	0.610961	Lower in ERneg	0.270613	1		1.04358				Carroll_ERbinding_within_50kb						Bild_MYC_Repressed
201297_s_at	AK023321	MOB1, Mps One Binder kinase activator-like 1B (yeast)	MOBK1B	chr2p13.1	55233	Hs.196437	-0.695063	-1.92249	-0.152914	1.25535	0.26754	-0.406377	Higher in ERneg	0.342233	1		-1.00276			Carroll_6h_E2_Induced																											chr2p13
201298_s_at	BC003398	MOB1, Mps One Binder kinase activator-like 1B (yeast)	MOBK1B	chr2p13.1	55233	Hs.196437	-1.87683	-1.8507	-0.0962666	0.426174	-0.625806	-1.37994	Higher in ERneg	0.0838024	1		-1.07472																														chr2p13
201299_s_at	NM_018221	MOB1, Mps One Binder kinase activator-like 1B (yeast)	MOBK1B	chr2p13.1	55233	Hs.196437	-0.760899	-2.23939	-0.440926	-0.975737	-0.910315	-1.99092	Higher in ERneg	0.0232449	0.741054		-1.06155			Carroll_6h_E2_Induced																											chr2p13
201300_s_at	NM_000311	prion protein (p27-30) (Creutzfeld-Jakob disease, Gerstmann-Strausler-Scheinker syndrome, fatal familial insomnia)	PRNP	chr20pter-p12	5621	Hs.472010	-3.27182	-2.38223	-2.58658	-1.47517	-4.06597	-6.20447	Higher in ERneg	2.74411e-10	3.80867e-07	ERA gene	-1.62119
201301_s_at	BC000182	annexin A4	ANXA4	chr2p13	307	Hs.422986	-0.00657462	-1.45606	-0.548754	-1.23755	-1.67376	-2.16049	Higher in ERneg	0.0153673	0.548635		-1.11902																														chr2p13
201302_at	NM_001153	annexin A4	ANXA4	chr2p13	307	Hs.422986	0.150108	0.02195	-0.362758	-1.1161	-0.0163513	-0.457029	Higher in ERneg	0.323825	1		-1.02708																														chr2p13
201303_at	NM_014740	DEAD (Asp-Glu-Ala-Asp) box polypeptide 48	DDX48	chr17q25.3	9775	Hs.389649	1.63458	-1.0472	-0.192808	0.424564	-0.4514	-0.0503356	Higher in ERneg	0.479927	1		1.00068
201304_at	NM_005000	NADH dehydrogenase (ubiquinone) 1 alpha subcomplex, 5, 13kDa	NDUFA5	chr7q32	4698	Hs.83916	-0.249477	2.32961	-0.770209	0.0363429	3.25349	1.13777	Lower in ERneg	0.127607	1		1.16034			Carroll_6h_E2_Induced
201305_x_at	AV712577	acidic (leucine-rich) nuclear phosphoprotein 32 family, member B	ANP32B	chr9q22.32	10541	Hs.494604	-1.44892	-0.118936	-3.05412	-2.18743	-2.36864	-4.30372	Higher in ERneg	8.3977e-06	0.00147319	ERA gene	-1.24614											DirectMycbinding.UP											MCA.Black.2005.Top.100.E2F3.induced.genes.SupplTable3
201306_s_at	NM_006401	acidic (leucine-rich) nuclear phosphoprotein 32 family, member B	ANP32B	chr9q22.32	10541	Hs.494604	-1.09438	-1.0726	-3.41865	-1.93033	-2.74385	-4.8596	Higher in ERneg	5.88105e-07	0.000174185	ERA gene	-1.23972			Carroll_6h_E2_Induced								DirectMycbinding.UP											MCA.Black.2005.Top.100.E2F3.induced.genes.SupplTable3			Bild.E2F3.Induced
201307_at	AL534972	septin 11	2011-09-01	chr4q21.1	55752	Hs.128199	-0.0579885	2.10991	0.956787	-0.474834	0.664471	1.40409	Lower in ERneg	0.0801457	1		1.0676			Carroll_6h_E2_Induced																							1		1
201308_s_at	NM_018243	septin 11	2011-09-01	chr4q21.1	55752	Hs.128199	-0.183543	0.597456	1.37876	0.725773	-1.02992	0.405801	Lower in ERneg	0.342444	1		1.03951			Carroll_6h_E2_Induced																							1		1
201309_x_at	U36189	chromosome 5 open reading frame 13	C5orf13	chr5q22.1	9315	Hs.483067	1.15372	-1.19559	-0.562645	-1.99942	0.415451	-0.645381	Higher in ERneg	0.25934	1		-1.10241											DirectMycbinding.UP
201310_s_at	NM_004772	chromosome 5 open reading frame 13	C5orf13	chr5q22.1	9315	Hs.483067	0.501391	0.361199	-0.618381	-2.62883	1.02691	-0.391686	Higher in ERneg	0.347645	1		-1.05172											DirectMycbinding.UP														Bild.E2F3.Induced
201311_s_at	AL515318	SH3 domain binding glutamic acid-rich protein like	SH3BGRL	chrXq13.3	6451	Hs.108029	1.29198	3.55285	2.41118	1.93265	5.17593	4.52661	Lower in ERneg	2.99694e-06	0.000638664	ERA gene	1.93921			Carroll_6h_E2_Induced
201312_s_at	NM_003022	SH3 domain binding glutamic acid-rich protein like	SH3BGRL	chrXq13.3	6451	Hs.108029	0.931808	3.44265	1.71816	1.57644	5.58972	3.36921	Lower in ERneg	0.000376914	0.0311172		1.83117			Carroll_6h_E2_Induced
201313_at	NM_001975	enolase 2 (gamma, neuronal)	ENO2	chr12p13	2026	Hs.511915	0.0209174	0.810437	0.451567	-1.05944	1.70619	1.31704	Lower in ERneg	0.0939133	1		1.00326									Musgrove_Myc_Repressed																Bild.E2F3.Induced					chr12p13
201314_at	NM_006374	serine/threonine kinase 25 (STE20 homolog, yeast)	STK25	chr2q37.3	10494	Hs.516807	-1.81425	0.417106	0.266292	-0.417408	-1.16828	-1.17535	Higher in ERneg	0.119928	1		-1.06514			Carroll_6h_E2_Repressed
201315_x_at	NM_006435	interferon induced transmembrane protein 2 (1-8D)	IFITM2	chr11p15.5	10581	Hs.174195	0.902783	-0.359221	-0.604354	-0.199457	2.63172	0.906758	Lower in ERneg	0.182267	1		1.10662											DirectMycbinding.DOWN
201316_at	AL523904	proteasome (prosome, macropain) subunit, alpha type, 2	PSMA2	chr7p14.1	5683	Hs.333786	0.112792	0.482826	0.274051	0.448492	3.23103	2.14894	Lower in ERneg	0.0158194	0.55961		1.12444
201317_s_at	NM_002787	proteasome (prosome, macropain) subunit, alpha type, 2	PSMA2	chr7p14.1	5683	Hs.333786	-1.34046	-1.30215	-0.172058	1.67166	-0.265651	-0.533095	Higher in ERneg	0.296984	1		-1.00552
201318_s_at	NM_006471	myosin regulatory light chain MRCL3 /// myosin regulatory light chain MRLC2	MRCL3 /// MRLC2	chr18p11.31	103910 /// 10627	Hs.464472	0.124883	-1.0574	-0.530402	1.11592	-1.39226	-1.16909	Higher in ERneg	0.121185	1		-1.02829							ER_B		Musgrove_Myc_Repressed
201319_at	NM_006471	myosin regulatory light chain MRCL3	MRCL3	chr18p11.31	10627	Hs.190086	-0.55292	-2.12692	-2.01205	-0.393755	-1.70845	-3.12617	Higher in ERneg	0.000885494	0.0609311		-1.10384
201320_at	BF663402	SWI/SNF related, matrix associated, actin dependent regulator of chromatin, subfamily c, member 2	SMARCC2	chr12q13-q14	6601	Hs.236030	0.599599	2.61238	1.47337	0.221209	4.81747	2.77834	Lower in ERneg	0.00273188	0.148011		1.15779
201321_s_at	NM_003075	SWI/SNF related, matrix associated, actin dependent regulator of chromatin, subfamily c, member 2	SMARCC2	chr12q13-q14	6601	Hs.236030	0.142842	3.29062	0.930428	0.383298	3.2044	2.23115	Lower in ERneg	0.0128355	0.481186		1.20905
201322_at	NM_001686	ATP synthase, H+ transporting, mitochondrial F1 complex, beta polypeptide	ATP5B	chr12q13.13	506	Hs.406510	0.877709	-1.48844	0.897745	1.37137	-0.663516	0.324634	Lower in ERneg	0.372729	1		1.00241									Musgrove_Myc_Induced																					chr12q13
201323_at	NM_006824	EBNA1 binding protein 2	EBNA1BP2	chr1p35-p33	10969	Hs.346868	-2.34473	-0.0909341	-0.505003	-1.33554	-1.32994	-2.21075	Higher in ERneg	0.0135266	0.49965		-1.14111									Musgrove_Myc_Induced	Bild_MYC_Induced
201324_at	NM_001423	epithelial membrane protein 1	EMP1	chr12p12.3	2012	Hs.436298	-1.82088	-0.250197	0.175631	-0.546701	-1.57101	-1.72706	Higher in ERneg	0.0420782	1		-1.23558										Bild_MYC_Repressed															Bild.E2F3.Repressed	1			1
201325_s_at	NM_001423	epithelial membrane protein 1	EMP1	chr12p12.3	2012	Hs.436298	-1.54064	-1.00238	0.698956	0.141099	-1.68772	-1.33637	Higher in ERneg	0.090714	1		-1.1531										Bild_MYC_Repressed															Bild.E2F3.Repressed	1			1
201326_at	BE737030	chaperonin containing TCP1, subunit 6A (zeta 1)	CCT6A	chr7p11.2	908	Hs.82916	-2.14494	-0.54304	-1.55022	-0.883182	-2.9275	-3.84463	Higher in ERneg	6.0366e-05	0.0072375	ERA gene	-1.19501		Carroll_3h_E2_Induced	Carroll_6h_E2_Induced					Oh.E2.Induced	Musgrove_Myc_Induced
201327_s_at	NM_001762	chaperonin containing TCP1, subunit 6A (zeta 1)	CCT6A	chr7p11.2	908	Hs.82916	-2.01317	-1.38756	-1.85543	-0.343766	-3.12554	-4.21044	Higher in ERneg	1.27435e-05	0.00205525	ERA gene	-1.27281	Musgrove_E2_Induced	Carroll_3h_E2_Induced	Carroll_6h_E2_Induced					Oh.E2.Induced	Musgrove_Myc_Induced	Bild_MYC_Induced
201328_at	AL575509	v-ets erythroblastosis virus E26 oncogene homolog 2 (avian)	ETS2	chr21q22.3|21q22.2	2114	Hs.517296	-2.63484	-1.02467	-1.24049	-1.74658	-2.35006	-3.81991	Higher in ERneg	6.67503e-05	0.00786702	ERA gene	-1.21759			Carroll_6h_E2_Repressed																											chr21q22
201329_s_at	NM_005239	v-ets erythroblastosis virus E26 oncogene homolog 2 (avian)	ETS2	chr21q22.3|21q22.2	2114	Hs.517296	-2.39612	-1.62269	-0.937098	-0.979066	-2.46155	-3.62569	Higher in ERneg	0.000144096	0.0144126		-1.23019																														chr21q22
201330_at	NM_002887	arginyl-tRNA synthetase	RARS	chr5q35.1	5917	Hs.506215	-0.567071	1.11906	0.355965	1.04172	0.538457	0.978933	Lower in ERneg	0.163807	1		1.04223			Carroll_6h_E2_Induced						Musgrove_Myc_Induced		DirectMycbinding.UP
201331_s_at	BC004973	signal transducer and activator of transcription 6, interleukin-4 induced	STAT6	chr12q13	6778	Hs.524518	0.529554	0.926816	1.57345	0.30879	2.73607	3.17347	Lower in ERneg	0.000753142	0.0536385		1.13978			Carroll_6h_E2_Repressed						Musgrove_Myc_Repressed																Bild.E2F3.Repressed					chr12q13
201332_s_at	NM_003153	signal transducer and activator of transcription 6, interleukin-4 induced	STAT6	chr12q13	6778	Hs.524518	1.06815	0.692415	2.18251	1.77184	2.47607	3.85089	Lower in ERneg	5.88449e-05	0.00708031	ERA gene	1.12374																														chr12q13
201333_s_at	AI807672	Rho guanine nucleotide exchange factor (GEF) 12	ARHGEF12	chr11q23.3	23365	Hs.24598	0.894154	0.134583	-0.485813	-1.70592	-1.39482	-1.21854	Higher in ERneg	0.111509	1		-1.03646
201334_s_at	AB002380	Rho guanine nucleotide exchange factor (GEF) 12	ARHGEF12	chr11q23.3	23365	Hs.24598	1.73706	2.80942	0.729794	0.843411	3.87034	3.21059	Lower in ERneg	0.000662306	0.0485165		1.23139			Carroll_6h_E2_Induced						Musgrove_Myc_Repressed
201335_s_at	NM_015313	Rho guanine nucleotide exchange factor (GEF) 12	ARHGEF12	chr11q23.3	23365	Hs.24598	1.46632	1.80172	1.20412	-0.0544379	1.06334	2.34397	Lower in ERneg	0.00953989	0.385303		1.05856
201336_at	BC003570	vesicle-associated membrane protein 3 (cellubrevin)	VAMP3	chr1p36.23	9341	Hs.66708	0.781962	0.677884	0.813907	0.756081	1.51133	2.09866	Lower in ERneg	0.0179232	0.6121		1.08218									Musgrove_Myc_Repressed
201337_s_at	NM_004781	vesicle-associated membrane protein 3 (cellubrevin)	VAMP3	chr1p36.23	9341	Hs.66708	-0.587334	-0.863953	0.804411	1.46623	1.11777	1.11329	Lower in ERneg	0.132792	1		1.16348
201338_x_at	NM_002097	general transcription factor IIIA	GTF3A	chr13q12.3-q13.1	2971	Hs.445977	-0.10115	-1.78756	-1.09611	-1.56382	0.947951	-1.1162	Higher in ERneg	0.132169	1		-1.06265			Carroll_6h_E2_Induced	Carroll_ERbinding_within_50kb					Musgrove_Myc_Induced	Bild_MYC_Induced	DirectMycbinding.UP
201339_s_at	NM_002979	sterol carrier protein 2	SCP2	chr1p32	6342	Hs.476365	0.737145	0.424521	1.82686	1.12315	3.29123	3.80614	Lower in ERneg	7.05766e-05	0.0082275	ERA gene	1.26268				Carroll_ERbinding_within_50kb
201340_s_at	AF010314	ectodermal-neural cortex (with BTB-like domain)	ENC1	chr5q12-q13.3	8507	Hs.104925	1.84131	0.630525	0.60827	-0.454248	-0.972094	0.490622	Lower in ERneg	0.311847	1		1.1367			Carroll_6h_E2_Repressed																						Bild.E2F3.Repressed					chr5q13
201341_at	NM_003633	ectodermal-neural cortex (with BTB-like domain)	ENC1	chr5q12-q13.3	8507	Hs.104925	2.38538	0.178867	0.527131	-0.249901	-0.123269	0.922904	Lower in ERneg	0.178029	1		1.03625			Carroll_6h_E2_Repressed																											chr5q13
201342_at	NM_003093	small nuclear ribonucleoprotein polypeptide C	SNRPC	chr6p21.31	6631	Hs.1063	-0.604453	-2.64758	-1.08999	-0.323461	-4.7469	-2.58054	Higher in ERneg	0.00493226	0.232987		-1.15751																							MCA.Xu_Table.S4.Top.ranked.E2F.promoters_combined.E2F1..E2F4..or.E2F6.in.all.5.cell.types	MCA.Xu.top250.E2F1_B.in.MCF7.cells						chr6p21
201343_at	BE621259	ubiquitin-conjugating enzyme E2D 2 (UBC4/5 homolog, yeast)	UBE2D2	chr5q31.2	7322	Hs.108332	0.0242313	0.963	-0.257172	0.556339	1.76102	1.44716	Lower in ERneg	0.0739265	1		1.0583																														chr5q31
201344_at	BF196642	ubiquitin-conjugating enzyme E2D 2 (UBC4/5 homolog, yeast)	UBE2D2	chr5q31.2	7322	Hs.108332	0.780438	0.101625	0.359376	0.422009	1.26021	1.41742	Lower in ERneg	0.0781808	1		1.06763																														chr5q31
201345_s_at	NM_003339	ubiquitin-conjugating enzyme E2D 2 (UBC4/5 homolog, yeast)	UBE2D2	chr5q31.2	7322	Hs.108332	0.831674	-0.943998	1.20466	2.52826	0.872234	1.4432	Lower in ERneg	0.0744826	1		1.10018																														chr5q31
201346_at	NM_024551	adiponectin receptor 2	ADIPOR2	chr12p13.31	79602	Hs.371642	0.926128	0.616504	1.28163	0.816462	1.80288	2.59124	Lower in ERneg	0.00478153	0.228117		1.27064				Carroll_ERbinding_within_50kb																										chr12p13
201347_x_at	NM_012203	glyoxylate reductase/hydroxypyruvate reductase	GRHPR	chr9q12	9380	Hs.155742	-0.65762	-0.87816	0.70573	1.86219	3.01397	1.11293	Lower in ERneg	0.13287	1		1.06363			Carroll_6h_E2_Repressed
201348_at	NM_002084	glutathione peroxidase 3 (plasma)	GPX3	chr5q23	2878	Hs.386793	-0.627001	-0.165204	-0.743188	0.368238	-0.820101	-1.09588	Higher in ERneg	0.136565	1		-1.16685			Carroll_6h_E2_Repressed
201349_at	NM_004252	solute carrier family 9 (sodium/hydrogen exchanger), member 3 regulator 1	SLC9A3R1	chr17q25.1	9368	Hs.396783	4.42715	1.53034	2.98925	3.16743	4.97671	4.62367	Lower in ERneg	1.88508e-06	0.000434298	ERA gene	2.19253	Musgrove_E2_Induced	Carroll_3h_E2_Induced	Carroll_6h_E2_Induced	Carroll_ERbinding_within_50kb																					Bild.E2F3.Induced					chr17q24
201350_at	NM_004475	flotillin 2	FLOT2	chr17q11-q12	2319	Hs.514038	0.951236	-1.21011	1.80533	0.959315	-0.503051	0.727987	Lower in ERneg	0.233311	1		1.09127			Carroll_6h_E2_Repressed					Oh.E2.Repressed
201351_s_at	AF070656	YME1-like 1 (S. cerevisiae)	YME1L1	chr10p14	10730	Hs.499145	0.0672278	-1.28113	0.584066	0.0399452	-2.43455	-1.18739	Higher in ERneg	0.117536	1		-1.1468			Carroll_6h_E2_Induced
201352_at	NM_014263	YME1-like 1 (S. cerevisiae)	YME1L1	chr10p14	10730	Hs.499145	-0.0578885	0.365124	0.751582	0.815221	0.653828	1.15308	Lower in ERneg	0.124439	1		1.02791			Carroll_6h_E2_Induced
201353_s_at	AI653126	bromodomain adjacent to zinc finger domain, 2A	BAZ2A	chr12q24.3-qter	11176	Hs.314263	1.27615	1.39825	2.61185	1.4207	1.65147	3.73254	Lower in ERneg	9.47808e-05	0.0103296		1.1374																														chr12q13
201354_s_at	AA788652	bromodomain adjacent to zinc finger domain, 2A	BAZ2A	chr12q24.3-qter	11176	Hs.314263	3.20133	-0.545046	0.190227	0.858119	1.65231	1.53121	Lower in ERneg	0.0628586	1		1.05571																														chr12q13
201355_s_at	NM_013449	bromodomain adjacent to zinc finger domain, 2A	BAZ2A	chr12q24.3-qter	11176	Hs.314263	0.909285	-0.545988	0.791391	-0.323396	-0.91532	-0.117416	Higher in ERneg	0.453265	1		-1.00392																														chr12q13
201356_at	BF129339	splicing factor 3a, subunit 1, 120kDa	SF3A1	chr22q12.2	10291	Hs.406277	-0.568833	-0.010872	0.0744027	-0.59258	-0.033068	-0.331982	Higher in ERneg	0.369952	1		-1.00803
201357_s_at	NM_005877	splicing factor 3a, subunit 1, 120kDa	SF3A1	chr22q12.2	10291	Hs.406277	0.0230826	0.853411	1.37777	-0.522623	0.320167	1.0842	Lower in ERneg	0.139137	1		1.03666
201358_s_at	NM_016451	coatomer protein complex, subunit beta	COPB	chr11p15.2	1315	Hs.339278	0.0260467	2.13927	-1.06736	0.11989	0.0280855	0.276221	Lower in ERneg	0.391189	1		-1.00862			Carroll_6h_E2_Induced
201359_at	NM_016451	coatomer protein complex, subunit beta	COPB	chr11p15.2	1315	Hs.339278	-0.496324	1.63004	-0.23978	1.39972	0.382398	0.811425	Lower in ERneg	0.208561	1		1.03574		Carroll_3h_E2_Induced	Carroll_6h_E2_Induced
201360_at	NM_000099	cystatin C (amyloid angiopathy and cerebral hemorrhage)	CST3	chr20p11.21	1471	Hs.304682	1.95988	1.53609	1.96937	1.02508	6.99149	2.9328	Lower in ERneg	0.00167958	0.100685		1.78573									Musgrove_Myc_Repressed
201361_at	NM_024092	hypothetical protein MGC5508	MGC5508	chr11q12.2	79073	Hs.13662	-0.469104	-0.990399	-0.627974	0.658059	-1.96572	-1.88968	Higher in ERneg	0.0294005	0.877998		-1.06896									Musgrove_Myc_Induced
201362_at	AF205218	influenza virus NS1A binding protein	IVNS1ABP	chr1q25.1-q31.1	10625	Hs.497183	-0.45166	-0.609738	-2.68114	-1.44495	-1.20243	-2.96618	Higher in ERneg	0.00150761	0.0923713		-1.16784	Musgrove_E2_Induced		Carroll_6h_E2_Induced						Musgrove_Myc_Induced			Myc_M											MCA.Xu_Table.S4.Top.ranked.E2F.promoters_combined.E2F1..E2F4..or.E2F6.in.all.5.cell.types
201363_s_at	AB020657	influenza virus NS1A binding protein	IVNS1ABP	chr1q25.1-q31.1	10625	Hs.497183	-0.381429	-0.955345	-1.52453	-1.0134	-1.06596	-2.22162	Higher in ERneg	0.0131545	0.490123		-1.10991	Musgrove_E2_Induced		Carroll_6h_E2_Induced						Musgrove_Myc_Induced			Myc_M											MCA.Xu_Table.S4.Top.ranked.E2F.promoters_combined.E2F1..E2F4..or.E2F6.in.all.5.cell.types
201364_s_at	AF242521	ornithine decarboxylase antizyme 2	OAZ2	chr15q22.31	4947	Hs.74563	-2.7493	-0.202238	0.390086	1.85142	-0.61936	-0.366	Higher in ERneg	0.357183	1		-1.01278
201365_at	NM_002537	ornithine decarboxylase antizyme 2	OAZ2	chr15q22.31	4947	Hs.74563	-1.17815	0.946399	-0.565484	0.196976	-0.745899	-0.840807	Higher in ERneg	0.200228	1		-1.02965			Carroll_6h_E2_Repressed
201366_at	NM_004034	annexin A7	ANXA7	chr10q21.1-q21.2	310	Hs.386434	0.198872	0.881999	0.171955	0.733878	1.82373	1.80724	Lower in ERneg	0.0353621	1		1.09269
201367_s_at	AI356398	zinc finger protein 36, C3H type-like 2	ZFP36L2	chr2p22.3-p21	678	Hs.503093	0.329816	-0.926399	1.94613	-1.60444	-0.237596	-0.0804487	Higher in ERneg	0.46794	1		1.058			Carroll_6h_E2_Induced	Carroll_ERbinding_within_50kb			ER_B	Oh.E2.Induced																		1			1
201368_at	U07802	zinc finger protein 36, C3H type-like 2	ZFP36L2	chr2p22.3-p21	678	Hs.503093	-1.65003	-1.68475	0.1445	-1.46105	-0.96187	-1.90206	Higher in ERneg	0.0285814	0.85996		-1.09706				Carroll_ERbinding_within_50kb			ER_B	Oh.E2.Induced																		1			1
201369_s_at	NM_006887	zinc finger protein 36, C3H type-like 2	ZFP36L2	chr2p22.3-p21	678	Hs.503093	-0.851849	0.00956832	0.471431	-2.35724	-0.864751	-1.11458	Higher in ERneg	0.132516	1		1.00483				Carroll_ERbinding_within_50kb			ER_B	Oh.E2.Induced																		1			1
201370_s_at	AU145232	cullin 3	CUL3	chr2q36.3	8452	Hs.372286	0.279333	0.419259	1.75249	0.894821	4.1793	3.34574	Lower in ERneg	0.000410322	0.0333158		1.17914			Carroll_6h_E2_Induced																							1		1
201371_s_at	AF062537	cullin 3	CUL3	chr2q36.3	8452	Hs.372286	2.80439	-0.54795	1.39763	0.63818	1.80357	2.17924	Lower in ERneg	0.014657	0.52943		1.11948			Carroll_6h_E2_Induced																							1		1
201372_s_at	NM_003590	cullin 3	CUL3	chr2q36.3	8452	Hs.372286	0.226968	0.61809	1.0577	0.548584	1.7811	2.14973	Lower in ERneg	0.0157882	0.55859		1.0268																										1		1
201373_at	NM_000445	plectin 1, intermediate filament binding protein 500kDa	PLEC1	chr8q24	5339	Hs.434248	1.76224	1.01822	1.23522	1.64405	-0.577659	1.64319	Lower in ERneg	0.0501715	1		1.06005			Carroll_6h_E2_Repressed							Bild_MYC_Repressed															Bild.E2F3.Repressed
201374_x_at	AI379894	protein phosphatase 2 (formerly 2A), catalytic subunit, beta isoform	PPP2CB	chr8p12	5516	Hs.491440	0.45159	-2.36631	0.314729	0.0535867	-0.450334	-0.604791	Higher in ERneg	0.272659	1		-1.00986
201375_s_at	NM_004156	protein phosphatase 2 (formerly 2A), catalytic subunit, beta isoform	PPP2CB	chr8p12	5516	Hs.491440	-0.980802	0.510888	-0.0995487	0.159121	0.0828137	-0.120995	Higher in ERneg	0.451847	1		1.00194									Musgrove_Myc_Repressed
201376_s_at	AI591354	heterogeneous nuclear ribonucleoprotein F	HNRPF	chr10q11.21-q11.22	3185	Hs.808	0.964861	-0.219531	0.762568	0.153429	2.09559	2.06553	Lower in ERneg	0.0194366	0.64876		1.07423				Carroll_ERbinding_within_50kb							DirectMycbinding.UP
201377_at	NM_014847	ubiquitin associated protein 2-like	UBAP2L	chr1q21.3	9898	Hs.490551	-0.779295	1.29685	-0.308188	-0.0822665	-0.743664	-0.547342	Higher in ERneg	0.292072	1		-1.03113				Carroll_ERbinding_within_50kb
201378_s_at	NM_014847	ubiquitin associated protein 2-like	UBAP2L	chr1q21.3	9898	Hs.490551	-1.03181	0.905899	0.384526	-0.0689471	-0.96287	-0.495771	Higher in ERneg	0.310028	1		-1.03516				Carroll_ERbinding_within_50kb
201379_s_at	NM_003288	tumor protein D52-like 2	TPD52L2	chr20q13.2-q13.3	7165	Hs.473296	-0.33765	0.0832994	-1.07595	2.22287	-1.19857	-0.222989	Higher in ERneg	0.411772	1		-1.0065				Carroll_ERbinding_within_50kb
201380_at	NM_006371	cartilage associated protein	CRTAP	chr3p22.3	10491	Hs.517888	1.27847	1.72361	1.13136	1.51613	3.53504	4.25068	Lower in ERneg	1.06562e-05	0.00178574	ERA gene	1.12965
201381_x_at	AF057356	calcyclin binding protein	CACYBP	chr1q24-q25	27101	Hs.508524	-1.54698	-0.954764	-0.58872	-0.0406737	-1.76546	-2.26797	Higher in ERneg	0.0116655	0.448361		-1.12977			Carroll_6h_E2_Induced
201382_at	NM_014412	calcyclin binding protein	CACYBP	chr1q24-q25	27101	Hs.508524	0.653415	0.616758	0.413774	-0.402899	-1.73248	-0.60158	Higher in ERneg	0.273727	1		-1.00424
201383_s_at	AL044170	neighbor of BRCA1 gene 1	NBR1	chr17q21.31	4077	Hs.546264	1.65145	0.918028	2.41592	1.04937	2.62598	4.14129	Lower in ERneg	1.72678e-05	0.0026286	ERA gene	1.1912
201384_s_at	NM_005899	neighbor of BRCA1 gene 1	NBR1	chr17q21.31	4077	Hs.568154	1.37768	3.38514	1.77287	0.680319	4.11841	3.65836	Lower in ERneg	0.000126919	0.0130828		1.31									Musgrove_Myc_Repressed
201385_at	NM_001358	DEAH (Asp-Glu-Ala-His) box polypeptide 15	DHX15	chr4p15.3	1665	Hs.5683	0.796037	1.14768	0.181719	0.668759	1.03687	1.56095	Lower in ERneg	0.0592679	1		1.06406			Carroll_6h_E2_Induced								DirectMycbinding.UP
201386_s_at	AF279891	DEAH (Asp-Glu-Ala-His) box polypeptide 15	DHX15	chr4p15.3	1665	Hs.5683	1.09158	-0.474819	0.584118	1.08698	0.823748	1.36473	Lower in ERneg	0.0861694	1		1.094		Carroll_3h_E2_Induced	Carroll_6h_E2_Induced								DirectMycbinding.UP
201387_s_at	NM_004181	ubiquitin carboxyl-terminal esterase L1 (ubiquitin thiolesterase)	UCHL1	chr4p14	7345	Hs.518731	-2.49066	-0.790796	-1.29639	-1.55567	-3.5525	-4.46179	Higher in ERneg	4.06385e-06	0.000818146	ERA gene	-2.0886
201388_at	NM_002809	proteasome (prosome, macropain) 26S subunit, non-ATPase, 3	PSMD3	chr17q21.1	5709	Hs.12970	2.42197	-1.49821	0.364652	0.999806	0.163163	0.742567	Lower in ERneg	0.228872	1		1.38696																														chr17q21
201389_at	NM_002205	integrin, alpha 5 (fibronectin receptor, alpha polypeptide)	ITGA5	chr12q11-q13	3678	Hs.505654	-2.1059	-0.5476	-0.838459	-0.428185	-0.796455	-1.92628	Higher in ERneg	0.0270345	0.826699		-1.07422																									Bild.E2F3.Repressed
201390_s_at	NM_001320	casein kinase 2, beta polypeptide	CSNK2B	chr6p21-p12|6p21.3	1460	Hs.73527	0.145393	-1.55323	-0.0967453	0.576901	-2.03477	-1.49212	Higher in ERneg	0.0678344	1		-1.07985							ER_B																MCA.Xu_Table.S4.Top.ranked.E2F.promoters_combined.E2F1..E2F4..or.E2F6.in.all.5.cell.types	MCA.Xu.top250.E2F1_B.in.MCF7.cells						chr6p21
201391_at	NM_016292	TNF receptor-associated protein 1	TRAP1	chr16p13.3	10131	Hs.30345	-0.421061	-0.391615	0.625909	0.276204	-0.163009	0.0579433	Lower in ERneg	0.476897	1		-1.00917	Musgrove_E2_Induced								Musgrove_Myc_Induced																					chr16p13
201392_s_at	BG031974	insulin-like growth factor 2 receptor	IGF2R	chr6q26	3482	Hs.487062	-0.557832	-1.96286	1.04857	-0.519115	-2.97177	-1.38898	Higher in ERneg	0.0824197	1		-1.09314				Carroll_ERbinding_within_50kb					Musgrove_Myc_Repressed																Bild.E2F3.Repressed
201393_s_at	NM_000876	insulin-like growth factor 2 receptor	IGF2R	chr6q26	3482	Hs.487062	-0.434222	-0.705795	-0.432714	-0.00316823	-2.40134	-2.14251	Higher in ERneg	0.0160764	0.566493		-1.1141				Carroll_ERbinding_within_50kb																					Bild.E2F3.Repressed
201394_s_at	U23946	RNA binding motif protein 5	RBM5	chr3p21.3	10181	Hs.439480	2.46235	2.43615	2.14049	0.586459	5.49467	4.37369	Lower in ERneg	6.10809e-06	0.0011411	ERA gene	1.38402									Musgrove_Myc_Repressed																	1	1	1		chr3p21
201395_at	NM_005778	RNA binding motif protein 5	RBM5	chr3p21.3	10181	Hs.439480	3.05836	2.68582	2.02754	0.185949	5.53736	3.66178	Lower in ERneg	0.000125234	0.0129374		1.29373									Musgrove_Myc_Repressed																	1		1		chr3p21
201396_s_at	NM_003021	small glutamine-rich tetratricopeptide repeat (TPR)-containing, alpha	SGTA	chr19p13	6449	Hs.203910	0.784245	-1.09091	0.276948	1.24633	-0.393211	0.164277	Lower in ERneg	0.434757	1		1.01716																							MCA.Xu_Table.S4.Top.ranked.E2F.promoters_combined.E2F1..E2F4..or.E2F6.in.all.5.cell.types
201397_at	NM_006623	phosphoglycerate dehydrogenase	PHGDH	chr1p12	26227	Hs.487296	-3.97974	-1.04518	-2.26665	-1.75801	-6.33484	-3.63561	Higher in ERneg	0.000138663	0.0140479		-1.99251			Carroll_6h_E2_Repressed
201398_s_at	BC000687	translocation associated membrane protein 1	TRAM1	chr8q13.3	23471	Hs.491988	-0.0203331	-1.79501	0.757454	1.22627	-0.839447	-0.232379	Higher in ERneg	0.408122	1		1.01141			Carroll_6h_E2_Induced						Musgrove_Myc_Repressed
201399_s_at	NM_014294	translocation associated membrane protein 1	TRAM1	chr8q13.3	23471	Hs.491988	-0.286565	-2.88897	0.894701	1.25384	-0.757624	-0.499616	Higher in ERneg	0.308673	1		1.03316			Carroll_6h_E2_Induced
201400_at	NM_002795	proteasome (prosome, macropain) subunit, beta type, 3	PSMB3	chr17q12	5691	Hs.82793	0.971825	-1.35347	0.412865	0.359502	-0.151048	0.1444	Lower in ERneg	0.442592	1		1.04806
201401_s_at	M80776	adrenergic, beta, receptor kinase 1	ADRBK1	chr11q13	156	Hs.83636	0.499595	-0.858983	1.05077	0.0375036	0.775989	0.998741	Lower in ERneg	0.15896	1		1.03499				Carroll_ERbinding_within_50kb																					Bild.E2F3.Induced					chr11q13
201402_at	NM_001619	adrenergic, beta, receptor kinase 1	ADRBK1	chr11q13	156	Hs.83636	-0.58401	-0.723087	-1.09662	-0.428135	-1.87047	-2.34537	Higher in ERneg	0.00950415	0.384255		-1.03782				Carroll_ERbinding_within_50kb																										chr11q13
201403_s_at	NM_004528	microsomal glutathione S-transferase 3	MGST3	chr1q23	4259	Hs.191734	0.517371	0.220254	-0.503802	1.34626	-1.33883	-0.547014	Higher in ERneg	0.292184	1		-1.06235			Carroll_6h_E2_Repressed							Bild_MYC_Repressed
201404_x_at	BC000268	proteasome (prosome, macropain) subunit, beta type, 2	PSMB2	chr1p34.2	5690	Hs.471441	0.133636	-0.320144	-0.818528	-1.38914	-2.66139	-2.59575	Higher in ERneg	0.0047193	0.225638		-1.05754																														chr1p34
201405_s_at	NM_006833	COP9 constitutive photomorphogenic homolog subunit 6 (Arabidopsis)	COPS6	chr7q22.1	10980	Hs.15591	1.51081	0.317455	0.225316	0.771787	1.19083	1.69147	Lower in ERneg	0.0453738	1		1.06042
201406_at	NM_021029	ribosomal protein L36a	RPL36A	chrXq22.1	6173	Hs.432485	-2.2941	-0.282501	-1.28603	-1.27794	-0.489295	-2.15119	Higher in ERneg	0.0157306	0.557678		-1.09469				Carroll_ERbinding_within_50kb					Musgrove_Myc_Induced
201407_s_at	AI186712	protein phosphatase 1, catalytic subunit, beta isoform	PPP1CB	chr2p23	5500	Hs.468018	-3.38736	-0.178515	-2.76702	-1.58372	-4.12109	-4.27429	Higher in ERneg	9.58738e-06	0.00164162	ERA gene	-1.37473			Carroll_6h_E2_Induced																							1	1	1		chr2p23
201408_at	W67887	protein phosphatase 1, catalytic subunit, beta isoform	PPP1CB	chr2p23	5500	Hs.468018	-2.11143	0.190906	-0.031617	-1.17174	0.200812	-0.891643	Higher in ERneg	0.186292	1		-1.02774									Musgrove_Myc_Repressed																	1		1		chr2p23
201409_s_at	NM_002709	protein phosphatase 1, catalytic subunit, beta isoform	PPP1CB	chr2p23	5500	Hs.468018	-3.92007	0.144616	-2.01996	-1.83963	-1.7347	-2.46847	Higher in ERneg	0.00678469	0.298388		-1.19571			Carroll_6h_E2_Induced																							1		1		chr2p23
201410_at	AI983043	Pleckstrin homology domain containing, family B (evectins) member 2	PLEKHB2	chr2q21.1	55041	Hs.469944	0.593493	0.657687	2.74715	1.98132	1.88515	3.65305	Lower in ERneg	0.000129574	0.0133068		1.19664				Carroll_ERbinding_within_50kb
201411_s_at	NM_017958	pleckstrin homology domain containing, family B (evectins) member 2	PLEKHB2	chr2q21.1	55041	Hs.469944	0.629926	-1.87946	3.12658	1.37519	0.299145	0.842702	Lower in ERneg	0.199698	1		1.12729				Carroll_ERbinding_within_50kb
201412_at	NM_014045	low density lipoprotein receptor-related protein 10	LRP10	chr14q11.2	26020	Hs.525232	3.0581	1.94626	3.30986	2.89235	5.03823	7.44516	Lower in ERneg	4.84121e-14	4.07959e-10	ERA gene	1.39755			Carroll_6h_E2_Repressed						Musgrove_Myc_Repressed																					chr14q11
201413_at	NM_000414	hydroxysteroid (17-beta) dehydrogenase 4	HSD17B4	chr5q21	3295	Hs.406861	3.3063	2.22231	1.7873	0.314654	5.99426	3.29392	Lower in ERneg	0.000494004	0.0386987		1.55096
201414_s_at	NM_005969	nucleosome assembly protein 1-like 4	NAP1L4	chr11p15.5	4676	Hs.501684	0.531934	1.98913	-0.37428	-0.594725	1.61385	1.17078	Lower in ERneg	0.120843	1		1.03632				Carroll_ERbinding_within_50kb																MCA.Ren.E2F4_B.NOT.E2F1_B
201415_at	NM_000178	glutathione synthetase	GSS	chr20q11.2	2937	Hs.82327	3.23538	0.0415171	1.03446	1.35414	1.75777	2.35042	Lower in ERneg	0.00937602	0.380591		1.16036			Carroll_6h_E2_Repressed
201416_at	BG528420	SRY (sex determining region Y)-box 4	SOX4	chr6p22.3	6659	Hs.357901	0.6187	-1.0632	-0.670653	-1.36108	-2.36016	-2.38229	Higher in ERneg	0.00860259	0.356791		-1.20378									Musgrove_Myc_Repressed
201417_at	AL136179	SRY (sex determining region Y)-box 4	SOX4	chr6p22.3	6659	Hs.357901	0.00136495	-1.78227	-1.08983	-2.46697	-2.06226	-2.71996	Higher in ERneg	0.00326451	0.169745		-1.25786									Musgrove_Myc_Repressed
201418_s_at	NM_003107	SRY (sex determining region Y)-box 4	SOX4	chr6p22.3	6659	Hs.357901	0.128326	-0.830487	-0.785433	-1.62168	-2.33603	-2.5898	Higher in ERneg	0.00480159	0.228691		-1.16622									Musgrove_Myc_Repressed
201419_at	NM_004656	BRCA1 associated protein-1 (ubiquitin carboxy-terminal hydrolase)	BAP1	chr3p21.31-p21.2	8314	Hs.106674	0.969743	2.12012	1.36011	0.47857	1.29792	2.65782	Lower in ERneg	0.00393236	0.19583		1.06723				Carroll_ERbinding_within_50kb																										chr3p21
201420_s_at	BF975273	WD repeat domain 77	WDR77	chr1p13.2	79084	Hs.204773	-1.45464	-1.87317	-1.87766	-0.87467	-3.39318	-4.50873	Higher in ERneg	3.26082e-06	0.000685123	ERA gene	-1.16559	Musgrove_E2_Induced								Musgrove_Myc_Induced	Bild_MYC_Induced
201421_s_at	NM_024102	WD repeat domain 77	WDR77	chr1p13.2	79084	Hs.204773	-0.348516	-1.00823	-3.23219	-1.32146	-3.79499	-4.99917	Higher in ERneg	2.87894e-07	0.000100934	ERA gene	-1.14658	Musgrove_E2_Induced								Musgrove_Myc_Induced
201422_at	NM_006332	interferon, gamma-inducible protein 30	IFI30	chr19p13.1	10437	Hs.14623	0.371084	-1.60846	-1.25208	0.58012	-1.23389	-1.68392	Higher in ERneg	0.0460982	1		-1.07879																									Bild.E2F3.Induced
201423_s_at	AL037208	cullin 4A	CUL4A	chr13q34	8451	Hs.339735	-1.0762	0.485297	-0.0157765	-1.67133	0.235912	-0.502088	Higher in ERneg	0.307803	1		-1.05796									Musgrove_Myc_Induced																	1		1
201424_s_at	NM_003589	cullin 4A	CUL4A	chr13q34	8451	Hs.339735	-1.50564	1.32317	-0.859662	-0.159162	1.74805	0.147445	Lower in ERneg	0.44139	1		1.04991									Musgrove_Myc_Induced																	1		1
201425_at	NM_000690	aldehyde dehydrogenase 2 family (mitochondrial)	ALDH2	chr12q24.2	217	Hs.436437	0.227498	0.0238471	0.346969	-0.0508062	1.27516	1.08539	Lower in ERneg	0.138874	1		1.03152				Carroll_ERbinding_within_50kb				Oh.E2.Repressed
201426_s_at	AI922599	vimentin	VIM	chr10p13	7431	Hs.533317	-1.73114	-1.38648	-0.22083	-1.09522	-1.61958	-2.44306	Higher in ERneg	0.00728166	0.314074		-1.18178									Musgrove_Myc_Repressed																					chr10p13
201427_s_at	NM_005410	selenoprotein P, plasma, 1	SEPP1	chr5q31	6414	Hs.275775	1.46587	0.268589	1.93474	1.65973	2.88733	3.94856	Lower in ERneg	3.93109e-05	0.00513654	ERA gene	1.35513								Oh.E2.Repressed																						chr5q31
201428_at	NM_001305	claudin 4	CLDN4	chr7q11.23	1364	Hs.520942	-0.822663	-0.851311	0.0440926	1.8339	-1.2047	-0.504246	Higher in ERneg	0.307044	1		-1.0638			Carroll_6h_E2_Repressed	Carroll_ERbinding_within_50kb	Carroll_Promoter Proximal				Musgrove_Myc_Repressed
201429_s_at	NM_000998	ribosomal protein L37a	RPL37A	chr2q35	6168	Hs.433701	-1.39615	-0.427583	0.244354	0.310873	0.764953	0.140901	Lower in ERneg	0.443974	1		1.00356																							MCA.Xu_Table.S4.Top.ranked.E2F.promoters_combined.E2F1..E2F4..or.E2F6.in.all.5.cell.types			1			1
201430_s_at	W72516	dihydropyrimidinase-like 3	DPYSL3	chr5q32	1809	Hs.519659	0.033236	-0.870554	-0.546166	-1.08285	-0.99136	-1.49122	Higher in ERneg	0.0679516	1		-1.12185
201431_s_at	NM_001387	dihydropyrimidinase-like 3	DPYSL3	chr5q32	1809	Hs.519659	0.0969177	1.04189	-0.378973	-1.1146	-0.164926	-0.275892	Higher in ERneg	0.391315	1		1.00289																									Bild.E2F3.Induced
201432_at	NM_001752	catalase	CAT	chr11p13	847	Hs.502302	1.05196	-0.163523	-0.239556	0.0659748	1.55743	1.18635	Lower in ERneg	0.117743	1		1.10128								Oh.E2.Repressed
201433_s_at	NM_014754	phosphatidylserine synthase 1	PTDSS1	chr8q22	9791	Hs.292579	-2.9	-1.78081	-1.16356	0.434415	-4.41557	-2.68601	Higher in ERneg	0.00361555	0.183342		-1.30976									Musgrove_Myc_Induced	Bild_MYC_Induced
201434_at	NM_003314	tetratricopeptide repeat domain 1	TTC1	chr5q32-q33.2	7265	Hs.519718	0.767551	2.66852	1.08061	1.4201	-0.726702	1.56045	Lower in ERneg	0.0593272	1		1.07751
201435_s_at	AW268640	eukaryotic translation initiation factor 4E	EIF4E	chr4q21-q25	1977	Hs.249718	1.80752	-1.53688	1.2612	0.940467	1.47426	1.44441	Lower in ERneg	0.0743115	1		1.13373	Musgrove_E2_Induced	Carroll_3h_E2_Induced	Carroll_6h_E2_Induced
201436_at	AI742789	eukaryotic translation initiation factor 4E	EIF4E	chr4q21-q25	1977	Hs.249718	1.20396	0.975974	0.0108858	0.294885	2.81987	2.58569	Lower in ERneg	0.00485918	0.230736		1.1563	Musgrove_E2_Induced		Carroll_6h_E2_Induced
201437_s_at	NM_001968	eukaryotic translation initiation factor 4E	EIF4E	chr4q21-q25	1977	Hs.249718	2.09719	0.0198482	-0.849539	-0.0445642	1.71994	0.982273	Lower in ERneg	0.162983	1		1.07432	Musgrove_E2_Induced		Carroll_6h_E2_Induced
201438_at	NM_004369	collagen, type VI, alpha 3	COL6A3	chr2q37	1293	Hs.233240	2.04303	1.06028	1.93949	1.10154	1.82544	3.53478	Lower in ERneg	0.000204054	0.0190982		1.23666
201439_at	NM_004193	golgi-specific brefeldin A resistance factor 1	GBF1	chr10q24	8729	Hs.290243	-0.217453	1.45252	1.39752	1.073	1.35215	2.30258	Lower in ERneg	0.0106512	0.418022		1.07747
201440_at	NM_004818	DEAD (Asp-Glu-Ala-Asp) box polypeptide 23	DDX23	chr12q13.12	9416	Hs.130098	2.79115	0.623221	2.72564	1.8783	2.88726	4.95747	Lower in ERneg	3.57087e-07	0.000118004	ERA gene	1.17419						ER_B	ER_B																							chr12q13
201441_at	NM_001863	cytochrome c oxidase subunit Vib polypeptide 1 (ubiquitous)	COX6B1	chr19q13.1	1340	Hs.431668	0.12475	-0.0262145	-2.04447	0.922707	-2.23244	-1.75712	Higher in ERneg	0.0394487	1		-1.08259
201442_s_at	AF248966	ATPase, H+ transporting, lysosomal accessory protein 2	ATP6AP2	chrXp11.4	10159	Hs.495960	0.129839	-0.639059	1.30735	1.12407	0.055973	0.908509	Lower in ERneg	0.181805	1		1.01119				Carroll_ERbinding_within_50kb
201443_s_at	AF248966	ATPase, H+ transporting, lysosomal accessory protein 2	ATP6AP2	chrXp11.4	10159	Hs.495960	-0.0206163	1.23002	0.435792	1.15385	2.12879	2.29369	Lower in ERneg	0.0109042	0.42618		1.1302				Carroll_ERbinding_within_50kb
201444_s_at	NM_005765	ATPase, H+ transporting, lysosomal accessory protein 2	ATP6AP2	chrXp11.4	10159	Hs.495960	1.00606	-0.507047	1.3672	1.61814	2.59833	3.04839	Lower in ERneg	0.00115037	0.0750427		1.266			Carroll_6h_E2_Induced	Carroll_ERbinding_within_50kb
201445_at	NM_001839	calponin 3, acidic	CNN3	chr1p22-p21	1266	Hs.483454	-0.520557	-1.02979	-0.728421	-1.57776	-1.07134	-2.0036	Higher in ERneg	0.0225565	0.724704		-1.19044
201446_s_at	BF692742	TIA1 cytotoxic granule-associated RNA binding protein	TIA1	chr2p13	7072	Hs.516075	-1.1442	-1.2013	-1.36447	-1.84958	-0.392548	-2.23265	Higher in ERneg	0.012786	0.48007		-1.10928			Carroll_6h_E2_Induced																											chr2p13
201447_at	H96549	TIA1 cytotoxic granule-associated RNA binding protein	TIA1	chr2p13	7072	Hs.516075	0.453396	-1.3904	-1.91193	-0.336128	1.40428	-0.573877	Higher in ERneg	0.283026	1		-1.00478																									Bild.E2F3.Repressed					chr2p13
201448_at	AL046419	TIA1 cytotoxic granule-associated RNA binding protein	TIA1	chr2p13	7072	Hs.516075	-0.729811	0.130892	-2.25918	-1.46761	1.59221	-0.827014	Higher in ERneg	0.204115	1		-1.03083			Carroll_6h_E2_Induced																						Bild.E2F3.Repressed					chr2p13
201449_at	AL567227	TIA1 cytotoxic granule-associated RNA binding protein	TIA1	chr2p13	7072	Hs.516075	0.0626224	0.560552	-1.67385	-0.180703	2.83699	0.38442	Lower in ERneg	0.350334	1		1.06059																														chr2p13
201450_s_at	NM_022037	TIA1 cytotoxic granule-associated RNA binding protein	TIA1	chr2p13	7072	Hs.516075	-1.93669	-0.0248627	-2.10458	-0.904698	0.326594	-1.61969	Higher in ERneg	0.0526492	1		-1.10334		Carroll_3h_E2_Induced	Carroll_6h_E2_Induced																											chr2p13
201451_x_at	D78132	Ras homolog enriched in brain	RHEB	chr7q36	6009	Hs.490576	0.302269	-1.05394	-0.52964	0.342099	-1.00887	-1.06927	Higher in ERneg	0.142473	1		-1.03158
201452_at	AW138374	Ras homolog enriched in brain	RHEB	chr7q36	6009	Hs.490576	1.32387	-1.75365	-0.765907	-0.0898382	-0.983836	-0.944537	Higher in ERneg	0.172448	1		-1.03677
201453_x_at	NM_005614	Ras homolog enriched in brain	RHEB	chr7q36	6009	Hs.490576	-1.21653	-1.36809	-1.96891	-0.729084	-4.13332	-4.7505	Higher in ERneg	1.01459e-06	0.000269282	ERA gene	-1.24168
201454_s_at	AW055008	aminopeptidase puromycin sensitive	NPEPPS	chr17q21	9520	Hs.443837	1.35619	0.383285	0.306681	0.466194	3.83913	2.28312	Lower in ERneg	0.0112115	0.435523		1.26843			Carroll_6h_E2_Induced
201455_s_at	AJ132583	aminopeptidase puromycin sensitive	NPEPPS	chr17q21	9520	Hs.443837	1.59115	1.52403	1.72483	0.899731	4.83503	4.81102	Lower in ERneg	7.50792e-07	0.000212665	ERA gene	1.40643			Carroll_6h_E2_Induced
201456_s_at	AU160695	BUB3 budding uninhibited by benzimidazoles 3 homolog (yeast)	BUB3	chr10q26	9184	Hs.418533	0.502565	0.241764	0.0498193	-1.59348	3.43043	0.593527	Lower in ERneg	0.276414	1		1.11759	Musgrove_E2_Induced		Carroll_6h_E2_Induced				ER_B				DirectMycbinding.UP									MCA.Ren.E2F4_B.NOT.E2F1_B			MCA.Xu_Table.S4.Top.ranked.E2F.promoters_combined.E2F1..E2F4..or.E2F6.in.all.5.cell.types	MCA.Xu.top250.E2F1_B.in.MCF7.cells		1			1
201457_x_at	AF081496	BUB3 budding uninhibited by benzimidazoles 3 homolog (yeast)	BUB3	chr10q26	9184	Hs.418533	0.519317	-0.968331	0.463153	-0.486846	2.667	0.978993	Lower in ERneg	0.163792	1		1.09215	Musgrove_E2_Induced	Carroll_3h_E2_Induced	Carroll_6h_E2_Induced				ER_B				DirectMycbinding.UP									MCA.Ren.E2F4_B.NOT.E2F1_B			MCA.Xu_Table.S4.Top.ranked.E2F.promoters_combined.E2F1..E2F4..or.E2F6.in.all.5.cell.types	MCA.Xu.top250.E2F1_B.in.MCF7.cells		1			1
201458_s_at	NM_004725	BUB3 budding uninhibited by benzimidazoles 3 homolog (yeast)	BUB3	chr10q26	9184	Hs.418533	0.393424	1.85505	0.0229062	-1.15369	4.21254	1.14779	Lower in ERneg	0.125528	1		1.16691		Carroll_3h_E2_Induced	Carroll_6h_E2_Induced				ER_B				DirectMycbinding.UP									MCA.Ren.E2F4_B.NOT.E2F1_B			MCA.Xu_Table.S4.Top.ranked.E2F.promoters_combined.E2F1..E2F4..or.E2F6.in.all.5.cell.types	MCA.Xu.top250.E2F1_B.in.MCF7.cells		1			1
201459_at	NM_006666	RuvB-like 2 (E. coli)	RUVBL2	chr19q13.3	10856	Hs.515846	0.167995	1.10425	0.425732	0.1209	0.301539	0.848429	Lower in ERneg	0.1981	1		1.03006									Musgrove_Myc_Induced	Bild_MYC_Induced
201460_at	AI141802	mitogen-activated protein kinase-activated protein kinase 2	MAPKAPK2	chr1q32	9261	Hs.519276	0.790567	2.39792	3.3643	1.2928	1.30538	3.4331	Lower in ERneg	0.000298361	0.0258818		1.18394			Carroll_6h_E2_Repressed	Carroll_ERbinding_within_50kb
201461_s_at	NM_004759	mitogen-activated protein kinase-activated protein kinase 2	MAPKAPK2	chr1q32	9261	Hs.519276	-0.198504	1.50655	2.94712	1.60508	2.43513	4.01524	Lower in ERneg	2.9693e-05	0.00408994	ERA gene	1.3919				Carroll_ERbinding_within_50kb
201462_at	NM_014766	secernin 1	SCRN1	chr7p14.3-p14.1	9805	Hs.520740	0.399377	-1.16994	0.0277724	-0.11057	1.65015	0.835568	Lower in ERneg	0.201699	1		1.12079				Carroll_ERbinding_within_50kb					Musgrove_Myc_Repressed
201463_s_at	NM_006755	transaldolase 1	TALDO1	chr11p15.5-p15.4	6888	Hs.438678	-2.28039	-0.766542	-2.0425	0.285115	-2.91857	-3.89439	Higher in ERneg	4.92234e-05	0.00613863	ERA gene	-1.19786			Carroll_6h_E2_Repressed	Carroll_ERbinding_within_50kb
201464_x_at	BG491844	v-jun sarcoma virus 17 oncogene homolog (avian)	JUN	chr1p32-p31	3725	Hs.525704	0.163483	0.831292	0.683691	-0.555825	1.23365	1.32893	Lower in ERneg	0.091935	1		1.08815			Carroll_6h_E2_Repressed								DirectMycbinding.DOWN									MCA.Ren.E2F4_B.NOT.E2F1_B
201465_s_at	BC002646	v-jun sarcoma virus 17 oncogene homolog (avian)	JUN	chr1p32-p31	3725	Hs.525704	0.308976	0.192533	2.14357	-0.706168	1.12502	1.8658	Lower in ERneg	0.0310348	0.913993		1.08941											DirectMycbinding.DOWN									MCA.Ren.E2F4_B.NOT.E2F1_B
201466_s_at	NM_002228	v-jun sarcoma virus 17 oncogene homolog (avian)	JUN	chr1p32-p31	3725	Hs.525704	0.133187	0.915018	2.03437	0.247935	1.55627	2.51308	Lower in ERneg	0.0059841	0.270437		1.24825											DirectMycbinding.DOWN									MCA.Ren.E2F4_B.NOT.E2F1_B
201467_s_at	AI039874	NAD(P)H dehydrogenase, quinone 1	NQO1	chr16q22.1	1728	Hs.406515	3.66953	0.718819	2.76399	2.51787	1.83274	3.26913	Lower in ERneg	0.000539401	0.0414702		1.86857			Carroll_6h_E2_Repressed	Carroll_ERbinding_within_50kb
201468_s_at	NM_000903	NAD(P)H dehydrogenase, quinone 1	NQO1	chr16q22.1	1728	Hs.406515	3.60211	1.55753	3.12236	2.8352	3.14073	4.89382	Lower in ERneg	4.94482e-07	0.000152714	ERA gene	2.26051				Carroll_ERbinding_within_50kb					Musgrove_Myc_Repressed
201469_s_at	AI809967	SHC (Src homology 2 domain containing) transforming protein 1	SHC1	chr1q21	6464	Hs.433795	0.483607	0.378149	1.55678	-0.180966	0.232787	1.22617	Lower in ERneg	0.110068	1		1.05137				Carroll_ERbinding_within_50kb						Bild_MYC_Repressed
201470_at	NM_004832	glutathione S-transferase omega 1	GSTO1	chr10q25.1	9446	Hs.190028	-2.10697	-0.734693	-0.665533	0.00512195	-0.553519	-1.60798	Higher in ERneg	0.0539203	1		-1.06475									Musgrove_Myc_Induced
201471_s_at	NM_003900	sequestosome 1	SQSTM1	chr5q35	8878	Hs.437277	1.14901	1.63162	2.95661	2.51092	1.13142	3.39069	Lower in ERneg	0.000348586	0.0292182		1.28506			Carroll_6h_E2_Repressed
201472_at	NM_003372	von Hippel-Lindau binding protein 1	VBP1	chrXq28	7411	Hs.436803	-1.17799	-0.218516	0.284637	-0.366824	-2.11498	-1.75765	Higher in ERneg	0.0394036	1		-1.0737			Carroll_6h_E2_Induced						Musgrove_Myc_Induced
201473_at	NM_002229	jun B proto-oncogene	JUNB	chr19p13.2	3726	Hs.25292	-0.745602	0.556322	1.63042	-0.246002	2.70905	2.03937	Lower in ERneg	0.0207068	0.679334		1.18086		Carroll_3h_E2_Repressed	Carroll_6h_E2_Repressed
201474_s_at	NM_002204	integrin, alpha 3 (antigen CD49C, alpha 3 subunit of VLA-3 receptor)	ITGA3	chr17q21.33	3675	Hs.265829	1.29416	1.26027	0.733469	1.26457	2.10723	2.91786	Lower in ERneg	0.00176223	0.104211		1.13426		Carroll_3h_E2_Repressed	Carroll_6h_E2_Repressed																											chr17q21
201475_x_at	NM_004990	methionine-tRNA synthetase	MARS	chr12q13.2	4141	Hs.355867	1.66253	-1.12872	0.474905	0.417427	-2.69143	-0.245262	Higher in ERneg	0.403127	1		-1.03896	Musgrove_E2_Induced							Oh.E2.Induced																						chr12q13
201476_s_at	AI692974	ribonucleotide reductase M1 polypeptide	RRM1	chr11p15.5	6240	Hs.558393	-1.05126	-0.988708	-0.0260841	0.0931038	-0.486519	-0.94248	Higher in ERneg	0.172974	1		-1.08084			Carroll_6h_E2_Induced										VERNELL_PRB_CLSTR1		REN_E2F1_TARGETS				MCA.Baliciunate_E2F4.G0_B
201477_s_at	NM_001033	ribonucleotide reductase M1 polypeptide	RRM1	chr11p15.5	6240	Hs.558393	-2.24258	1.52252	-1.90639	-1.02415	-0.400065	-1.19745	Higher in ERneg	0.115565	1		-1.08653													VERNELL_PRB_CLSTR1		REN_E2F1_TARGETS				MCA.Baliciunate_E2F4.G0_B						Bild.E2F3.Induced
201478_s_at	U59151	dyskeratosis congenita 1, dyskerin	DKC1	chrXq28	1736	Hs.4747	-2.99408	-1.80689	-0.75002	-0.958003	-4.58819	-3.18775	Higher in ERneg	0.000716928	0.0515573		-1.35091	Musgrove_E2_Induced	Carroll_3h_E2_Induced	Carroll_6h_E2_Induced						Musgrove_Myc_Induced	Bild_MYC_Induced	DirectMycbinding.UP															1			1
201479_at	NM_001363	dyskeratosis congenita 1, dyskerin	DKC1	chrXq28	1736	Hs.4747	-3.56957	-1.34798	-1.41942	-1.49546	-5.00364	-3.60692	Higher in ERneg	0.000154927	0.0152631		-1.36789	Musgrove_E2_Induced	Carroll_3h_E2_Induced	Carroll_6h_E2_Induced						Musgrove_Myc_Induced	Bild_MYC_Induced	DirectMycbinding.UP															1			1
201480_s_at	NM_003169	suppressor of Ty 5 homolog (S. cerevisiae)	SUPT5H	chr19q13	6829	Hs.437056	-1.84112	0.0830305	-1.48274	-0.622908	-2.25428	-3.01628	Higher in ERneg	0.00127949	0.0812203		-1.10899																										1		1
201481_s_at	NM_002862	phosphorylase, glycogen; brain	PYGB	chr20p11.2-p11.1	5834	Hs.368157	-1.24538	0.273465	-1.36971	0.377371	-2.76843	-2.75673	Higher in ERneg	0.00291916	0.155621		-1.15654			Carroll_6h_E2_Repressed
201482_at	NM_002826	quiescin Q6	QSCN6	chr1q24	5768	Hs.518374	1.70277	1.39357	0.555657	0.394765	1.37164	2.26897	Lower in ERneg	0.0116351	0.447557		1.1877				Carroll_ERbinding_within_50kb																					Bild.E2F3.Repressed
201483_s_at	BC002802	suppressor of Ty 4 homolog 1 (S. cerevisiae)	SUPT4H1	chr17q21-q23	6827	Hs.439481	2.84611	0.556483	1.52477	1.84106	2.4765	3.82989	Lower in ERneg	6.41004e-05	0.00759645	ERA gene	1.33197																				MCA.Ren.E2F4_B.NOT.E2F1_B										chr17q21
201484_at	NM_003168	suppressor of Ty 4 homolog 1 (S. cerevisiae)	SUPT4H1	chr17q21-q23	6827	Hs.439481	3.15472	2.35665	1.19783	1.72916	2.8217	3.69688	Lower in ERneg	0.000109133	0.0115419		1.38355																				MCA.Ren.E2F4_B.NOT.E2F1_B										chr17q21
201485_s_at	BC004892	reticulocalbin 2, EF-hand calcium binding domain	RCN2	chr15q23	5955	Hs.79088	-1.67797	-1.35374	-1.68679	-1.69388	-0.568599	-2.6996	Higher in ERneg	0.00347115	0.177239		-1.20075			Carroll_6h_E2_Induced
201486_at	NM_002902	reticulocalbin 2, EF-hand calcium binding domain	RCN2	chr15q23	5955	Hs.79088	-1.72664	-0.700426	-1.68338	-1.11014	-0.0821902	-2.04362	Higher in ERneg	0.0204954	0.67437		-1.1035
201487_at	NM_001814	cathepsin C	CTSC	chr11q14.1-q14.3	1075	Hs.128065	-1.36462	-2.93827	-2.19546	-0.565471	-3.52932	-4.93196	Higher in ERneg	4.07043e-07	0.000131926	ERA gene	-1.55922											DirectMycbinding.UP
201488_x_at	BC000717	KH domain containing, RNA binding, signal transduction associated 1	KHDRBS1	chr1p32	10657	Hs.445893	-0.578895	1.21116	-1.60634	-2.30358	0.587763	-0.783039	Higher in ERneg	0.216802	1		-1.04564				Carroll_ERbinding_within_50kb																						1		1	1
201489_at	BC005020	peptidylprolyl isomerase F (cyclophilin F)	PPIF	chr10q22-q23	10105	Hs.381072	-2.47347	-0.594908	-0.537412	-0.0899052	-1.79962	-2.40309	Higher in ERneg	0.00812865	0.342065		-1.03408	Musgrove_E2_Induced	Carroll_3h_E2_Induced	Carroll_6h_E2_Induced					Oh.E2.Induced	Musgrove_Myc_Induced	Bild_MYC_Induced
201490_s_at	NM_005729	peptidylprolyl isomerase F (cyclophilin F)	PPIF	chr10q22-q23	10105	Hs.381072	-1.39737	-1.32616	0.418785	0.725951	-1.46858	-1.22241	Higher in ERneg	0.110777	1		-1.00562	Musgrove_E2_Induced	Carroll_3h_E2_Induced	Carroll_6h_E2_Induced					Oh.E2.Induced	Musgrove_Myc_Induced
201491_at	NM_012111	AHA1, activator of heat shock 90kDa protein ATPase homolog 1 (yeast)	AHSA1	chr14q23.3-31	10598	Hs.204041	-0.0662342	-2.28941	-1.09621	-0.825408	-2.44558	-3.09687	Higher in ERneg	0.000977892	0.0659995		-1.13333	Musgrove_E2_Induced		Carroll_6h_E2_Induced			ER_B	ER_B			Bild_MYC_Induced
201492_s_at	NM_021104	ribosomal protein L41	RPL41	chr12q13	6171	Hs.381172	0.557376	1.46781	2.02373	1.22781	4.86032	4.2223	Lower in ERneg	1.20909e-05	0.00198046	ERA gene	1.12254																														chr12q13
201493_s_at	BE778078	pumilio homolog 2 (Drosophila)	PUM2	chr2p22-p21	23369	Hs.467824	-0.69732	-1.43877	0.544016	-0.317164	0.909053	0.152357	Lower in ERneg	0.439453	1		1.0066		Carroll_3h_E2_Induced	Carroll_6h_E2_Induced	Carroll_ERbinding_within_50kb
201494_at	NM_005040	prolylcarboxypeptidase (angiotensinase C)	PRCP	chr11q14	5547	Hs.523936	1.13464	0.288479	1.43564	1.26754	1.05248	2.27657	Lower in ERneg	0.0114061	0.441192		1.11855				Carroll_ERbinding_within_50kb																			MCA.Xu_Table.S4.Top.ranked.E2F.promoters_combined.E2F1..E2F4..or.E2F6.in.all.5.cell.types
201495_x_at	AI889739	myosin, heavy polypeptide 11, smooth muscle	MYH11	chr16p13.13-p13.12	4629	Hs.460109	1.75686	-1.26138	-1.27654	0.822017	-0.223649	-0.108634	Higher in ERneg	0.456746	1		-1.01896																														chr16p13
201496_x_at	S67238	myosin, heavy polypeptide 11, smooth muscle	MYH11	chr16p13.13-p13.12	4629	Hs.460109	-0.656032	-0.175833	0.550821	-1.55378	0.881922	0.193988	Lower in ERneg	0.423093	1		1.00968																														chr16p13
201497_x_at	NM_022844	myosin, heavy polypeptide 11, smooth muscle	MYH11	chr16p13.13-p13.12	4629	Hs.460109	-0.0513252	0.292455	0.598659	-0.801351	1.36889	1.07002	Lower in ERneg	0.142305	1		1.06288																										1			1	chr16p13
201498_at	AI160440	Unknown protein	USP7	chr16p13.3	7874	Hs.386939	0.879824	1.22045	0.954066	-0.301069	2.513	2.72142	Lower in ERneg	0.00325011	0.169211		1.14744			Carroll_6h_E2_Induced																											chr16p13
201499_s_at	NM_003470	ubiquitin specific peptidase 7 (herpes virus-associated)	USP7	chr16p13.3	7874	Hs.386939	1.3088	-0.0803192	2.5931	0.263514	2.74001	3.66823	Lower in ERneg	0.000122119	0.0126921		1.13013			Carroll_6h_E2_Induced																											chr16p13
201500_s_at	NM_021959	protein phosphatase 1, regulatory (inhibitor) subunit 11	PPP1R11	chr6p21.3	6992	Hs.82887	0.644856	-0.272235	2.04067	1.47519	-1.09442	0.900071	Lower in ERneg	0.184041	1		1.03137									Musgrove_Myc_Repressed																					chr6p21
201501_s_at	NM_002092	G-rich RNA sequence binding factor 1	GRSF1	chr4q13	2926	Hs.309763	1.13002	2.21492	-0.156048	1.59355	0.792896	1.78088	Lower in ERneg	0.0374659	1		1.07785			Carroll_6h_E2_Induced
201502_s_at	AI078167	nuclear factor of kappa light polypeptide gene enhancer in B-cells inhibitor, alpha	NFKBIA	chr14q13	4792	Hs.81328	-0.194907	-0.297813	-0.0750408	-0.249008	0.217807	-0.122181	Higher in ERneg	0.451378	1		-1.02592	Musgrove_E2_Repressed								Musgrove_Myc_Repressed
201503_at	BG500067	Ras-GTPase-activating protein SH3-domain-binding protein	G3BP	chr5q33.1	10146	Hs.3353	-1.15021	-0.878329	0.0550447	-0.843896	-1.26741	-1.66196	Higher in ERneg	0.0482607	1		-1.10078			Carroll_6h_E2_Induced						Musgrove_Myc_Induced	Bild_MYC_Induced
201504_s_at	AI435302	translin	TSN	chr2q21.1	7247	Hs.75066	-0.476296	-1.37562	0.886941	-0.193399	-1.4679	-1.08148	Higher in ERneg	0.139742	1		-1.06284											DirectMycbinding.UP
201505_at	NM_002291	laminin, beta 1	LAMB1	chr7q22	3912	Hs.489646	-0.690346	-0.295595	0.727669	0.117619	0.568694	0.487676	Lower in ERneg	0.31289	1		-1.02885			Carroll_6h_E2_Repressed	Carroll_ERbinding_within_50kb
201506_at	NM_000358	transforming growth factor, beta-induced, 68kDa	TGFBI	chr5q31	7045	Hs.369397	-2.96546	-1.93279	-1.19312	-0.194366	-1.81835	-2.78629	Higher in ERneg	0.00266578	0.144996		-1.32453			Carroll_6h_E2_Repressed	Carroll_ERbinding_within_50kb																						1			1	chr5q31
201507_at	NM_002622	prefoldin 1	PFDN1	chr5q31	5201	Hs.483564	0.316029	0.776442	0.286276	1.09694	1.34678	1.66869	Lower in ERneg	0.0475895	1		1.05436																										1		1		chr5q31
201508_at	NM_001552	insulin-like growth factor binding protein 4	IGFBP4	chr17q12-q21.1	3487	Hs.462998	2.35195	3.5435	2.9407	1.04354	4.85378	5.65415	Lower in ERneg	7.83101e-09	5.30957e-06	ERA gene	1.73135	Musgrove_E2_Induced	Carroll_3h_E2_Induced	Carroll_6h_E2_Induced	Carroll_ERbinding_within_50kb				Oh.E2.Induced	Musgrove_Myc_Repressed																Bild.E2F3.Induced	1			1
201509_at	NM_006899	isocitrate dehydrogenase 3 (NAD+) beta	IDH3B	chr20p13	3420	Hs.436405	0.200288	0.49251	-0.812355	-0.666378	-2.50393	-2.02718	Higher in ERneg	0.0213222	0.694982		-1.06549											DirectMycbinding.UP
201510_at	AF017307	E74-like factor 3 (ets domain transcription factor, epithelial-specific )	ELF3	chr1q32.2	1999	Hs.67928	-1.27957	0.864263	-0.337826	-0.232834	1.21038	0.382743	Lower in ERneg	0.350955	1		1.04087			Carroll_6h_E2_Repressed	Carroll_ERbinding_within_50kb			ER_B		Musgrove_Myc_Repressed
201511_at	NM_001087	angio-associated, migratory cell protein	AAMP	chr2q35	14	Hs.83347	-0.266175	-0.567248	0.857375	0.667684	-0.0657744	0.352776	Lower in ERneg	0.362128	1		1.00455							ER_B		Musgrove_Myc_Induced
201512_s_at	BC003633	translocase of outer mitochondrial membrane 70 homolog A (yeast)	TOMM70A	chr3q12.2	9868	Hs.227253	-1.89689	-0.472759	1.09228	0.766687	-2.68335	-0.850737	Higher in ERneg	0.197458	1		-1.07312									Musgrove_Myc_Induced		DirectMycbinding.UP												MCA.Xu_Table.S4.Top.ranked.E2F.promoters_combined.E2F1..E2F4..or.E2F6.in.all.5.cell.types
201513_at	AI659180	translin	TSN	chr2q21.1	7247	Hs.75066	0.728	1.24419	1.35749	-0.128678	1.35668	2.20449	Lower in ERneg	0.0137449	0.505867		1.08128											DirectMycbinding.UP
201514_s_at	NM_005754	Ras-GTPase-activating protein SH3-domain-binding protein	G3BP	chr5q33.1	10146	Hs.3353	1.05455	-2.57426	0.787286	-0.652144	-0.944306	-0.657959	Higher in ERneg	0.255282	1		-1.03195			Carroll_6h_E2_Induced
201515_s_at	NM_004622	translin	TSN	chr2q21.1	7247	Hs.75066	-0.265919	0.0266975	0.103889	-1.53835	-0.572844	-0.806092	Higher in ERneg	0.210095	1		-1.05244									Musgrove_Myc_Induced		DirectMycbinding.UP
201516_at	NM_003132	spermidine synthase	SRM	chr1p36-p22	6723	Hs.76244	-1.71879	-1.1127	-2.5189	-1.06939	-3.07249	-4.57476	Higher in ERneg	2.38382e-06	0.000527145	ERA gene	-1.27302			Carroll_6h_E2_Induced						Musgrove_Myc_Induced	Bild_MYC_Induced
201517_at	BC001255	nuclear cap binding protein subunit 2, 20kDa	NCBP2	chr3q29	22916	Hs.240770	-0.139028	1.32611	-1.28021	-0.908485	-0.716561	-1.07259	Higher in ERneg	0.141727	1		-1.08195			Carroll_6h_E2_Induced																											chr3q29
201518_at	NM_006807	chromobox homolog 1 (HP1 beta homolog Drosophila )	CBX1	chr17q	10951	Hs.77254	0.256709	0.878673	-0.128943	-0.0991158	0.419592	0.52209	Lower in ERneg	0.300804	1		1.01568				Carroll_ERbinding_within_50kb																										chr17q21
201519_at	NM_014820	translocase of outer mitochondrial membrane 70 homolog A (yeast)	TOMM70A	chr3q12.2	9868	Hs.227253	-0.625377	1.31808	2.43021	1.27457	0.130882	1.59818	Lower in ERneg	0.0550018	1		1.09253			Carroll_6h_E2_Induced						Musgrove_Myc_Induced		DirectMycbinding.UP												MCA.Xu_Table.S4.Top.ranked.E2F.promoters_combined.E2F1..E2F4..or.E2F6.in.all.5.cell.types
201520_s_at	BF034561	G-rich RNA sequence binding factor 1	GRSF1	chr4q13	2926	Hs.309763	1.06549	-1.79658	0.427804	0.835926	-1.01302	-0.176477	Higher in ERneg	0.42996	1		-1.05494			Carroll_6h_E2_Induced
201521_s_at	NM_007362	nuclear cap binding protein subunit 2, 20kDa	NCBP2	chr3q29	22916	Hs.240770	-0.973054	-0.567822	-1.39373	-0.425809	-2.27492	-2.84975	Higher in ERneg	0.0021877	0.124114		-1.19605																														chr3q29
201522_x_at	NM_003097	small nuclear ribonucleoprotein polypeptide N /// SNRPN upstream reading frame	SNRPN /// SNURF	chr15q11.2 /// chr15q12	6638 /// 8926	Hs.564847	0.701532	0.676692	-0.547182	-0.123191	3.34442	1.2794	Lower in ERneg	0.100378	1		1.13925
201523_x_at	BE262760	ubiquitin-conjugating enzyme E2N (UBC13 homolog, yeast)	UBE2N	chr12q22	7334	Hs.524630	1.12973	-2.14035	0.735474	0.681015	0.860717	0.478091	Lower in ERneg	0.316293	1		1.03563			Carroll_6h_E2_Induced
201524_x_at	NM_003348	ubiquitin-conjugating enzyme E2N (UBC13 homolog, yeast)	UBE2N	chr12q22	7334	Hs.524630	1.79692	-0.978446	-0.0881091	-0.576618	1.82807	0.74777	Lower in ERneg	0.2273	1		1.0447			Carroll_6h_E2_Induced
201525_at	NM_001647	apolipoprotein D	APOD	chr3q26.2-qter	347	Hs.522555	0.648099	1.3048	1.83589	1.41607	2.14619	3.3983	Lower in ERneg	0.000339031	0.0285593		1.42952									Musgrove_Myc_Repressed
201526_at	NM_001662	ADP-ribosylation factor 5	ARF5	chr7q31.3	381	Hs.430657	-0.958884	-0.317572	-0.650916	-1.23537	-0.736605	-1.58182	Higher in ERneg	0.0568453	1		-1.0926			Carroll_6h_E2_Repressed
201527_at	NM_004231	ATPase, H+ transporting, lysosomal 14kDa, V1 subunit F	ATP6V1F	chr7q32	9296	Hs.78089	-0.552361	-2.29189	-1.07138	-0.0379929	-0.746534	-1.91892	Higher in ERneg	0.0274969	0.835816		-1.06243																														chr7q32
201528_at	BG398414	replication protein A1, 70kDa	RPA1	chr17p13.3	6117	Hs.461925	-2.6034	0.145072	-1.36244	-1.4877	-1.01423	-2.27048	Higher in ERneg	0.0115894	0.446452		-1.15862																					MCA.Black.2005.Top.100.E2F1.induced.genes.SupplTable2	MCA.Black.2005.Top.100.E2F3.induced.genes.SupplTable3			Bild.E2F3.Induced
201529_s_at	NM_002945	replication protein A1, 70kDa	RPA1	chr17p13.3	6117	Hs.461925	-1.37745	-1.47976	-0.399762	-0.623718	-0.945947	-1.89145	Higher in ERneg	0.0292823	0.875356		-1.13714																					MCA.Black.2005.Top.100.E2F1.induced.genes.SupplTable2	MCA.Black.2005.Top.100.E2F3.induced.genes.SupplTable3			Bild.E2F3.Induced
201530_x_at	NM_001416	eukaryotic translation initiation factor 4A, isoform 1	EIF4A1	chr17p13	1973	Hs.129673	0.530745	-1.27293	0.291693	-0.147368	0.417151	0.188676	Lower in ERneg	0.425173	1		1.0098	Musgrove_E2_Induced								Musgrove_Myc_Induced									V.E2F4DP2_01
201531_at	NM_003407	zinc finger protein 36, C3H type, homolog (mouse)	ZFP36	chr19q13.1	7538	Hs.534052	1.09223	0.720699	1.98841	0.21414	2.81633	3.55135	Lower in ERneg	0.000191633	0.0181882		1.24904							ER_B		Musgrove_Myc_Repressed		DirectMycbinding.DOWN
201532_at	NM_002788	proteasome (prosome, macropain) subunit, alpha type, 3	PSMA3	chr14q23	5684	Hs.558799	-0.41317	-1.50554	-0.24789	1.90899	-0.183609	-0.218322	Higher in ERneg	0.413589	1		1.01949		Carroll_3h_E2_Induced	Carroll_6h_E2_Induced																											chr14q23
201533_at	NM_001904	catenin (cadherin-associated protein), beta 1, 88kDa	CTNNB1	chr3p21	1499	Hs.476018	-2.04928	2.01632	-0.326462	0.048732	-1.08653	-0.404811	Higher in ERneg	0.342808	1		-1.05155																														chr3p21
201534_s_at	AF044221	ubiquitin-like 3	UBL3	chr13q12-q13	5412	Hs.145575	1.27601	0.299867	2.08387	1.38922	3.68761	4.41213	Lower in ERneg	5.11801e-06	0.000988373	ERA gene	1.3018									Musgrove_Myc_Repressed
201535_at	NM_007106	ubiquitin-like 3	UBL3	chr13q12-q13	5412	Hs.145575	1.77555	1.07271	1.94238	1.20414	4.34505	5.09369	Lower in ERneg	1.75582e-07	6.72543e-05	ERA gene	1.3141									Musgrove_Myc_Repressed
201536_at	AL048503	dual specificity phosphatase 3 (vaccinia virus phosphatase VH1-related)	DUSP3	chr17q21	1845	Hs.181046	1.91115	1.601	0.568226	-0.620091	1.45291	2.06141	Lower in ERneg	0.0196318	0.653518		1.10658																														chr17q21
201537_s_at	BC002682	dual specificity phosphatase 3 (vaccinia virus phosphatase VH1-related)	DUSP3	chr17q21	1845	Hs.181046	-0.190081	0.00169012	0.0754953	0.722628	0.654038	0.602187	Lower in ERneg	0.273525	1		1.05419																														chr17q21
201538_s_at	NM_004090	dual specificity phosphatase 3 (vaccinia virus phosphatase VH1-related)	DUSP3	chr17q21	1845	Hs.181046	1.27247	-1.11942	0.99375	0.0996952	-0.429015	0.371424	Lower in ERneg	0.355161	1		1.00334																														chr17q21
201539_s_at	U29538	four and a half LIM domains 1	FHL1	chrXq26	2273	Hs.435369	0.546489	-0.487179	-0.125736	0.534067	-0.376606	-0.136195	Higher in ERneg	0.445834	1		-1.11455
201540_at	NM_001449	four and a half LIM domains 1	FHL1	chrXq26	2273	Hs.435369	-0.0460095	0.38	1.16764	1.19635	1.32936	1.93163	Lower in ERneg	0.0267029	0.818893		1.0571			Carroll_6h_E2_Induced																						Bild.E2F3.Induced
201541_s_at	NM_006349	zinc finger, HIT type 1	ZNHIT1	chr7q22.1	10467	Hs.211079	-2.06697	1.03883	-0.27992	0.113636	0.599604	-0.177555	Higher in ERneg	0.429536	1		-1.00734			Carroll_6h_E2_Repressed
201542_at	AY008268	SAR1 gene homolog A (S. cerevisiae)	SAR1A	chr10q22.1	56681	Hs.499960	0.489486	0.789839	0.366292	1.02921	1.24159	1.68784	Lower in ERneg	0.0457209	1		1.07644								Oh.E2.Induced
201543_s_at	NM_020150	SAR1 gene homolog A (S. cerevisiae)	SAR1A	chr10q22.1	56681	Hs.499960	-1.05955	-0.601836	-0.794263	0.381093	-0.569535	-1.22905	Higher in ERneg	0.109526	1		-1.08294								Oh.E2.Induced
201544_x_at	BF675004	poly(A) binding protein, nuclear 1	PABPN1	chr14q11.2-q13	8106	Hs.117176	-1.03741	-0.104368	-0.478193	-1.38602	0.525292	-0.66351	Higher in ERneg	0.253502	1		-1.02434																														chr14q11
201545_s_at	NM_004643	poly(A) binding protein, nuclear 1	PABPN1	chr14q11.2-q13	8106	Hs.117176	0.488079	0.115671	-1.23403	-1.45621	1.92038	-0.039659	Higher in ERneg	0.484182	1		1.01373																														chr14q11
201546_at	NM_004238	thyroid hormone receptor interactor 12	TRIP12	chr2q36.3	9320	Hs.368985	-0.255732	0.208648	0.903148	2.61547	-0.320227	0.941781	Lower in ERneg	0.173153	1		1.04205			Carroll_6h_E2_Induced
201547_at	AA729218	Jumonji, AT rich interactive domain 1B (RBP2-like)	JARID1B	chr1q32.1	10765	Hs.443650	-1.38869	0.802636	-0.578004	-1.09533	-0.364992	-1.06032	Higher in ERneg	0.1445	1		-1.01363				Carroll_ERbinding_within_50kb				Oh.E2.Repressed
201548_s_at	W02593	Jumonji, AT rich interactive domain 1B (RBP2-like)	JARID1B	chr1q32.1	10765	Hs.443650	0.653537	-0.220586	0.80035	0.516267	0.506021	1.0579	Lower in ERneg	0.14505	1		1.09379				Carroll_ERbinding_within_50kb				Oh.E2.Repressed																	Bild.E2F3.Repressed
201549_x_at	NM_006618	Jumonji, AT rich interactive domain 1B (RBP2-like)	JARID1B	chr1q32.1	10765	Hs.443650	1.77163	1.35478	1.61668	1.569	2.71639	4.06953	Lower in ERneg	2.35538e-05	0.00339702	ERA gene	1.30933	Musgrove_E2_Repressed			Carroll_ERbinding_within_50kb				Oh.E2.Repressed	Musgrove_Myc_Repressed
201550_x_at	NM_001614	actin, gamma 1	ACTG1	chr17q25	71	Hs.514581	2.81542	0.13994	0.057192	-0.149704	2.1406	1.57547	Lower in ERneg	0.0575742	1		1.04542
201551_s_at	J03263	lysosomal-associated membrane protein 1	LAMP1	chr13q34	3916	Hs.494419	-0.251318	-1.18246	1.72779	1.64174	0.814661	1.0787	Lower in ERneg	0.14036	1		1.15482
201552_at	NM_005561	lysosomal-associated membrane protein 1	LAMP1	chr13q34	3916	Hs.494419	0.948767	1.23632	1.0797	1.03426	0.797561	2.0764	Lower in ERneg	0.0189286	0.636665		1.14376									Musgrove_Myc_Repressed
201553_s_at	NM_005561	lysosomal-associated membrane protein 1	LAMP1	chr13q34	3916	Hs.494419	0.440164	1.75155	-0.0119146	0.669739	-0.264938	0.657502	Lower in ERneg	0.255429	1		1.03066									Musgrove_Myc_Repressed
201554_x_at	NM_004130	glycogenin	GYG	chr3q24-q25.1	2992	Hs.477892	-1.74856	-1.06472	-0.142038	0.422773	-0.927974	-1.44148	Higher in ERneg	0.0747252	1		-1.09622
201555_at	NM_002388	MCM3 minichromosome maintenance deficient 3 (S. cerevisiae)	MCM3	chr6p12	4172	Hs.179565	-1.90529	-1.0696	-1.37344	-2.17355	-2.67861	-4.01893	Higher in ERneg	2.92309e-05	0.00404994	ERA gene	-1.33652	Musgrove_E2_Induced		Carroll_6h_E2_Induced						Musgrove_Myc_Induced	Bild_MYC_Induced	DirectMycbinding.UP				REN_E2F1_TARGETS	SGCGSSAAA_V.E2F1DP2_01	V.E2F1_Q6	V.E2F4DP2_01	MCA.Baliciunate_E2F4.G0_B		MCA.Black.2005.Top.100.E2F1.induced.genes.SupplTable2	MCA.Black.2005.Top.100.E2F3.induced.genes.SupplTable3	MCA.Xu_Table.S4.Top.ranked.E2F.promoters_combined.E2F1..E2F4..or.E2F6.in.all.5.cell.types	MCA.Xu.top250.E2F1_B.in.MCF7.cells	Bild.E2F3.Induced	1	1	1
201556_s_at	BC002737	vesicle-associated membrane protein 2 (synaptobrevin 2)	VAMP2	chr17p13.1	6844	Hs.25348	1.44496	2.36143	1.35103	0.444965	2.52806	3.66335	Lower in ERneg	0.000124471	0.0128699		1.14815
201557_at	NM_014232	vesicle-associated membrane protein 2 (synaptobrevin 2)	VAMP2	chr17p13.1	6844	Hs.25348	-0.267424	1.92036	2.56588	0.421979	2.55549	3.65749	Lower in ERneg	0.000127351	0.0131159		1.15279
201558_at	NM_003610	RAE1 RNA export 1 homolog (S. pombe)	RAE1	chr20q13.32	8480	Hs.371698	0.920445	0.894227	-0.015688	0.0281177	0.17545	0.680719	Lower in ERneg	0.248025	1		1.04159										Bild_MYC_Induced															Bild.E2F3.Induced
201559_s_at	AF109196	chloride intracellular channel 4	CLIC4	chr1p36.11	25932	Hs.440544	-0.792496	-2.75334	-1.07137	0.461349	-2.34627	-2.28543	Higher in ERneg	0.0111437	0.433602		-1.29261
201560_at	NM_013943	chloride intracellular channel 4	CLIC4	chr1p36.11	25932	Hs.440544	-1.23364	-1.75058	-3.16742	-1.33103	-2.83884	-4.88055	Higher in ERneg	5.28955e-07	0.000162298	ERA gene	-1.29098									Musgrove_Myc_Repressed																Bild.E2F3.Induced
201561_s_at	NM_014944	calsyntenin 1	CLSTN1	chr1p36.22	22883	Hs.29665	0.249349	2.16411	-1.52417	-1.00091	0.513468	0.115062	Lower in ERneg	0.454198	1		-1.01663	Musgrove_E2_Repressed		Carroll_6h_E2_Repressed						Musgrove_Myc_Repressed
201562_s_at	NM_003104	sorbitol dehydrogenase	SORD	chr15q15.3	6652	Hs.878	2.20777	-0.12943	0.895852	0.835011	3.19755	2.964	Lower in ERneg	0.00151832	0.0928586		1.39188									Musgrove_Myc_Induced	Bild_MYC_Induced	DirectMycbinding.UP
201563_at	L29008	sorbitol dehydrogenase	SORD	chr15q15.3	6652	Hs.878	1.99849	0.971172	1.44114	0.96616	3.70413	4.38504	Lower in ERneg	5.79823e-06	0.00109308	ERA gene	1.7019									Musgrove_Myc_Induced	Bild_MYC_Induced	DirectMycbinding.UP
201564_s_at	NM_003088	fascin homolog 1, actin-bundling protein (Strongylocentrotus purpuratus)	FSCN1	chr7p22	6624	Hs.118400	-2.38218	-0.742799	-2.37277	-1.77581	-4.26313	-5.53628	Higher in ERneg	1.54485e-08	9.2515e-06	ERA gene	-1.58027			Carroll_6h_E2_Repressed																							1			1
201565_s_at	NM_002166	inhibitor of DNA binding 2, dominant negative helix-loop-helix protein	ID2	chr2p25	3398	Hs.180919	0.153031	-1.45965	-0.549927	0.748218	1.86576	0.335079	Lower in ERneg	0.368783	1		1.05817	Musgrove_E2_Repressed							Oh.E2.Repressed																						chr2p25
201566_x_at	D13891	inhibitor of DNA binding 2, dominant negative helix-loop-helix protein /// inhibitor of DNA binding 2B, dominant negative helix-loop-helix protein	ID2 /// ID2B	chr2p25 /// chr3p21.1	3398 /// 84099	Hs.148340	0.0988669	-1.55748	-0.545757	1.39007	1.43709	0.283113	Lower in ERneg	0.388545	1		1.02928	Musgrove_E2_Repressed							Oh.E2.Repressed
201567_s_at	NM_002078	golgi autoantigen, golgin subfamily a, 4	GOLGA4	chr3p22-p21.3	2803	Hs.344151	-1.49728	1.20416	1.51237	1.67927	-0.780805	0.626434	Lower in ERneg	0.265515	1		1.07481			Carroll_6h_E2_Induced						Musgrove_Myc_Repressed
201568_at	NM_014402	low molecular mass ubiquinone-binding protein (9.5kD)	QP-C	chr5q31.1	27089	Hs.146602	1.2692	2.73316	1.46619	2.177	4.32612	4.2842	Lower in ERneg	9.16972e-06	0.00159088	ERA gene	1.4003
201569_s_at	NM_015380	sorting and assembly machinery component 50 homolog (S. cerevisiae)	SAMM50	chr22q13.31	25813	Hs.505824	-0.662775	0.548248	-0.850507	0.258939	-0.443236	-0.735869	Higher in ERneg	0.230905	1		-1.06425									Musgrove_Myc_Induced																					chr22q13
201570_at	NM_015380	sorting and assembly machinery component 50 homolog (S. cerevisiae)	SAMM50	chr22q13.31	25813	Hs.505824	0.617431	0.0638126	-0.215039	-0.290095	-1.10289	-0.692532	Higher in ERneg	0.244302	1		-1.06534									Musgrove_Myc_Induced																					chr22q13
201571_s_at	AI656493	dCMP deaminase	DCTD	chr4q35.1	1635	Hs.183850	0.0816611	0.777295	1.44364	1.61292	1.62029	2.54472	Lower in ERneg	0.00546833	0.252397		1.23003
201572_x_at	NM_001921	dCMP deaminase	DCTD	chr4q35.1	1635	Hs.183850	0.395418	2.43106	0.568617	1.92788	1.5405	2.33919	Lower in ERneg	0.00966291	0.389073		1.14742									Musgrove_Myc_Induced
201573_s_at	M75715	eukaryotic translation termination factor 1	ETF1	chr5q31.1	2107	Hs.483494	-2.36938	1.11708	-0.258042	0.873786	-0.38359	-0.337831	Higher in ERneg	0.367745	1		-1.01716			Carroll_6h_E2_Induced	Carroll_ERbinding_within_50kb					Musgrove_Myc_Induced																					chr5q31
201574_at	NM_004730	eukaryotic translation termination factor 1	ETF1	chr5q31.1	2107	Hs.483494	-0.3228	0.150891	1.25975	1.14434	2.19271	2.36394	Lower in ERneg	0.00904095	0.370602		1.12197		Carroll_3h_E2_Induced	Carroll_6h_E2_Induced	Carroll_ERbinding_within_50kb					Musgrove_Myc_Induced																					chr5q31
201575_at	NM_012245	SNW domain containing 1	SNW1	chr14q24.3	22938	Hs.445498	0.750333	2.02933	0.746256	-0.842515	2.05094	2.0583	Lower in ERneg	0.0197809	0.65666		1.0732			Carroll_6h_E2_Induced																											chr14q22
201576_s_at	NM_000404	galactosidase, beta 1	GLB1	chr3p21.33	2720	Hs.443031	-0.31707	1.26387	0.721752	1.59587	-0.0410025	1.06991	Lower in ERneg	0.142329	1		1.0598			Carroll_6h_E2_Repressed						Musgrove_Myc_Repressed																					chr3p21
201577_at	NM_000269	non-metastatic cells 1, protein (NM23A) expressed in	NME1	chr17q21.3	4830	Hs.118638	1.09868	-0.427457	-2.20266	0.524506	0.63121	-0.186926	Higher in ERneg	0.425859	1		-1.00889	Musgrove_E2_Induced								Musgrove_Myc_Induced	Bild_MYC_Induced	DirectMycbinding.UP															1		1		chr17q21
201578_at	NM_005397	podocalyxin-like	PODXL	chr7q32-q33	5420	Hs.16426	-3.23257	-0.293404	-2.5916	-2.96951	-2.33206	-3.35113	Higher in ERneg	0.000402414	0.0328064		-1.4051			Carroll_6h_E2_Induced						Musgrove_Myc_Induced																					chr7q32
201579_at	NM_005245	FAT tumor suppressor homolog 1 (Drosophila)	FAT	chr4q35	2195	Hs.481371	-2.68415	-2.88312	-2.94205	-1.25066	-5.10379	-6.97424	Higher in ERneg	1.53767e-12	7.114e-09	ERA gene	-1.79485
201580_s_at	AL544094	thioredoxin domain containing 13	TXNDC13	chr20p12	56255	Hs.169358	-1.71819	-0.0168246	-1.29931	-1.21551	-3.05321	-3.58077	Higher in ERneg	0.000171289	0.016591		-1.21958
201581_at	BF572868	thioredoxin domain containing 13	TXNDC13	chr20p12	56255	Hs.169358	-1.16785	0.129751	-1.60488	-1.03716	1.25917	-0.790014	Higher in ERneg	0.21476	1		-1.0609			Carroll_6h_E2_Induced
201582_at	AL121900	Sec23 homolog B (S. cerevisiae)	SEC23B	chr20p11.23	10483	Hs.369373	0.919364	1.7601	0.588324	1.02384	3.75134	3.3378	Lower in ERneg	0.000422217	0.0340706		1.28978
201583_s_at	NM_006363	Sec23 homolog B (S. cerevisiae)	SEC23B	chr20p11.23	10483	Hs.369373	0.816651	0.499885	1.09138	1.08841	2.19423	2.74076	Lower in ERneg	0.00306487	0.161368		1.20246
201584_s_at	NM_005804	DEAD (Asp-Glu-Ala-Asp) box polypeptide 39	DDX39	chr19p13.12	10212	Hs.311609	-1.35679	-0.943222	-2.42244	-1.68455	-1.51294	-3.49809	Higher in ERneg	0.000234305	0.0213124		-1.19786									Musgrove_Myc_Induced
201585_s_at	BG035151	splicing factor proline/glutamine-rich (polypyrimidine tract binding protein associated)	SFPQ	chr1p34.3	6421	Hs.355934	-0.878639	-2.04621	-0.751158	-2.50341	-0.623265	-2.14091	Higher in ERneg	0.0161405	0.568123		-1.12646			Carroll_6h_E2_Induced								DirectMycbinding.UP								MCA.Baliciunate_E2F4.G0_B	MCA.Ren.E2F4_B.NOT.E2F1_B			MCA.Xu_Table.S4.Top.ranked.E2F.promoters_combined.E2F1..E2F4..or.E2F6.in.all.5.cell.types	MCA.Xu.top250.E2F1_B.in.MCF7.cells						chr1p34
201586_s_at	NM_005066	splicing factor proline/glutamine-rich (polypyrimidine tract binding protein associated)	SFPQ	chr1p34.3	6421	Hs.355934	1.45305	-0.406408	-0.354549	-2.16112	1.10062	-0.092515	Higher in ERneg	0.463144	1		-1.0004											DirectMycbinding.UP								MCA.Baliciunate_E2F4.G0_B	MCA.Ren.E2F4_B.NOT.E2F1_B			MCA.Xu_Table.S4.Top.ranked.E2F.promoters_combined.E2F1..E2F4..or.E2F6.in.all.5.cell.types	MCA.Xu.top250.E2F1_B.in.MCF7.cells						chr1p34
201587_s_at	NM_001569	interleukin-1 receptor-associated kinase 1	IRAK1	chrXq28	3654	Hs.522819	-2.49456	-0.864265	-2.2303	-0.243281	-4.64446	-4.23034	Higher in ERneg	1.16667e-05	0.0019277	ERA gene	-1.41864									Musgrove_Myc_Induced
201588_at	NM_004786	thioredoxin-like 1	TXNL1	chr18q21.2	9352	Hs.114412	-0.358802	0.72558	-0.629002	0.0539344	1.093	0.478491	Lower in ERneg	0.31615	1		-1.03076
201589_at	D80000	SMC1 structural maintenance of chromosomes 1-like 1 (yeast)	SMC1L1	chrXp11.22-p11.21	8243	Hs.211602	-1.68433	-0.691829	-1.54807	0.566173	-0.0689877	-1.48491	Higher in ERneg	0.0687842	1		-1.08003																SGCGSSAAA_V.E2F1DP2_01	V.E2F1_Q6	V.E2F4DP2_01						MCA.Xu.top250.E2F1_B.in.MCF7.cells		1		1
201590_x_at	NM_004039	annexin A2	ANXA2	chr15q21-q22	302	Hs.511605	-1.23391	0.696499	-0.245724	0.972409	-2.87002	-0.855865	Higher in ERneg	0.196036	1		-1.09081				Carroll_ERbinding_within_50kb					Musgrove_Myc_Repressed
201591_s_at	NM_007184	nischarin	NISCH	chr3p21.1	11188	Hs.435290	2.82315	2.7987	1.72758	0.0349312	4.29058	3.58353	Lower in ERneg	0.00016949	0.0164438		1.2308									Musgrove_Myc_Repressed																					chr3p21
201592_at	NM_003756	eukaryotic translation initiation factor 3, subunit 3 gamma, 40kDa	EIF3S3	chr8q24.11	8667	Hs.492599	0.128575	0.17849	1.12057	0.245689	-0.449948	0.485893	Lower in ERneg	0.313522	1		1.09428			Carroll_6h_E2_Induced	Carroll_ERbinding_within_50kb
201593_s_at	AV716798	likely ortholog of mouse immediate early response, erythropoietin 4	LEREPO4	chr2q32.1	55854	Hs.368598	-1.38804	-1.1547	0.953802	-0.174396	-1.94158	-1.31104	Higher in ERneg	0.094923	1		-1.09794		Carroll_3h_E2_Induced	Carroll_6h_E2_Induced						Musgrove_Myc_Induced
201594_s_at	NM_005134	protein phosphatase 4, regulatory subunit 1	PPP4R1	chr18p11.22	9989	Hs.464595	-3.06504	0.0433679	-0.996335	-1.89589	0.403805	-1.56736	Higher in ERneg	0.0585151	1		-1.06587								Oh.E2.Induced
201595_s_at	NM_018471	likely ortholog of mouse immediate early response, erythropoietin 4	LEREPO4	chr2q32.1	55854	Hs.368598	-0.625082	-1.30176	-0.793457	-0.255171	-1.5915	-2.13473	Higher in ERneg	0.0163914	0.574333		-1.12222		Carroll_3h_E2_Induced	Carroll_6h_E2_Induced						Musgrove_Myc_Induced
201596_x_at	NM_000224	keratin 18	KRT18	chr12q13	3875	Hs.406013	3.14235	1.33019	3.65181	2.13778	5.65803	7.64904	Lower in ERneg	1.01245e-14	1.19444e-10	ERA gene	2.16307				Carroll_ERbinding_within_50kb																						1		1		chr12q13
201597_at	NM_001865	cytochrome c oxidase subunit VIIa polypeptide 2 (liver)	COX7A2	chr6q12	1347	Hs.70312	-1.47579	-0.206431	-1.20522	0.0266831	-0.435894	-1.47549	Higher in ERneg	0.0700404	1		-1.08007
201598_s_at	NM_001567	inositol polyphosphate phosphatase-like 1	INPPL1	chr11q23	3636	Hs.523875	1.67158	1.68101	0.735101	0.453969	0.835009	2.10547	Lower in ERneg	0.0176251	0.605072		1.07525			Carroll_6h_E2_Repressed
201599_at	NM_000274	ornithine aminotransferase (gyrate atrophy)	OAT	chr10q26	4942	Hs.523332	-2.08335	-0.687898	-0.341621	-0.944519	-0.250775	-1.47048	Higher in ERneg	0.0707161	1		-1.07487				Carroll_ERbinding_within_50kb
201600_at	NM_007273	prohibitin 2	PHB2	chr12p13	11331	Hs.504620	-2.82917	-1.77665	-0.495671	-0.49265	-2.07242	-2.60343	Higher in ERneg	0.00461483	0.221676		-1.18242							ER_B		Musgrove_Myc_Induced																					chr12p13
201601_x_at	NM_003641	interferon induced transmembrane protein 1 (9-27)	IFITM1	chr11p15.5	8519	Hs.458414	0.450065	-1.41053	-0.759497	-0.447566	1.08802	-0.132985	Higher in ERneg	0.447103	1		1.07378		Carroll_3h_E2_Repressed	Carroll_6h_E2_Repressed
201602_s_at	BE737620	protein phosphatase 1, regulatory (inhibitor) subunit 12A	PPP1R12A	chr12q15-q21	4659	Hs.49582	-0.85967	-0.435068	0.255297	-0.94526	0.358296	-0.295011	Higher in ERneg	0.383993	1		-1.00919			Carroll_6h_E2_Induced
201603_at	AI817061	protein phosphatase 1, regulatory (inhibitor) subunit 12A	PPP1R12A	chr12q15-q21	4659	Hs.49582	-0.489478	-0.123663	0.666895	0.111203	1.8039	1.36618	Lower in ERneg	0.0859405	1		1.0641			Carroll_6h_E2_Induced						Musgrove_Myc_Repressed
201604_s_at	NM_002480	protein phosphatase 1, regulatory (inhibitor) subunit 12A	PPP1R12A	chr12q15-q21	4659	Hs.49582	0.237324	-1.3522	1.20717	0.784219	1.43013	1.48827	Lower in ERneg	0.0683395	1		1.09494			Carroll_6h_E2_Induced
201605_x_at	NM_004368	calponin 2	CNN2	chr21q11.1	1265	Hs.169718	0.432648	-1.28213	-0.390571	-1.59053	-1.23428	-1.6854	Higher in ERneg	0.0459561	1		-1.07105			Carroll_6h_E2_Repressed																						Bild.E2F3.Induced
201606_s_at	BE796924	PWP1 homolog (S. cerevisiae)	PWP1	chr12q23.3	11137	Hs.506652	-0.97073	-1.87923	-1.0629	-0.722387	-1.59561	-2.69212	Higher in ERneg	0.00354992	0.180596		-1.09495			Carroll_6h_E2_Induced						Musgrove_Myc_Induced		DirectMycbinding.UP														Bild.E2F3.Repressed
201607_at	AI694451	PWP1 homolog (S. cerevisiae)	PWP1	chr12q23.3	11137	Hs.506652	0.658668	0.0855753	0.971181	1.00769	2.46365	2.64445	Lower in ERneg	0.00409121	0.201361		1.06548			Carroll_6h_E2_Induced						Musgrove_Myc_Induced		DirectMycbinding.UP														Bild.E2F3.Repressed
201608_s_at	NM_007062	PWP1 homolog (S. cerevisiae)	PWP1	chr12q23.3	11137	Hs.506652	-2.25382	-1.76918	-0.579388	-1.20865	-0.996597	-2.4273	Higher in ERneg	0.00760593	0.324878		-1.09501			Carroll_6h_E2_Induced						Musgrove_Myc_Induced		DirectMycbinding.UP
201609_x_at	AL578502	isoprenylcysteine carboxyl methyltransferase	ICMT	chr1p36.21	23463	Hs.515688	-0.9015	-1.82205	-1.56621	0.0551457	-3.82363	-4.0399	Higher in ERneg	2.67375e-05	0.00376866	ERA gene	-1.16114				Carroll_ERbinding_within_50kb																					Bild.E2F3.Induced
201610_at	AF064084	isoprenylcysteine carboxyl methyltransferase	ICMT	chr1p36.21	23463	Hs.515688	1.47796	-0.50477	0.35866	0.900573	-1.91077	0.0583924	Lower in ERneg	0.476718	1		-1.00973				Carroll_ERbinding_within_50kb
201611_s_at	NM_012405	isoprenylcysteine carboxyl methyltransferase	ICMT	chr1p36.21	23463	Hs.515688	1.15608	-0.125435	-0.307105	-0.070609	1.39753	1.05315	Lower in ERneg	0.146136	1		1.02547				Carroll_ERbinding_within_50kb																					Bild.E2F3.Induced
201612_at	NM_000696	aldehyde dehydrogenase 9 family, member A1	ALDH9A1	chr1q23.1	223	Hs.2533	0.371994	1.81158	-0.23041	-0.305137	0.252726	0.59964	Lower in ERneg	0.274373	1		-1.00798
201613_s_at	BC000519	adaptor-related protein complex 1, gamma 2 subunit	AP1G2	chr14q11.2	8906	Hs.343244	3.08226	2.17653	2.53358	0.861529	4.34543	6.06619	Lower in ERneg	6.54911e-10	7.68789e-07	ERA gene	1.3432			Carroll_6h_E2_Repressed																											chr14q11
201614_s_at	NM_003707	RuvB-like 1 (E. coli)	RUVBL1	chr3q21	8607	Hs.272822	-1.69646	-0.253454	-0.365601	-1.68292	-2.561	-2.93382	Higher in ERneg	0.00167407	0.100457		-1.17517	Musgrove_E2_Induced		Carroll_6h_E2_Induced	Carroll_ERbinding_within_50kb					Musgrove_Myc_Induced	Bild_MYC_Induced	DirectMycbinding.UP															1		1
201615_x_at	AI685060	caldesmon 1	CALD1	chr7q33	800	Hs.490203	-2.52006	-2.0226	-0.0314418	-2.03462	-3.13023	-2.88127	Higher in ERneg	0.00198039	0.114304		-1.25026																														chr7q33
201616_s_at	AL577531	caldesmon 1	CALD1	chr7q33	800	Hs.490203	-2.66692	-2.02027	-0.152116	-1.50778	-3.04401	-2.90836	Higher in ERneg	0.00181665	0.106627		-1.38509																														chr7q33
201617_x_at	NM_004342	caldesmon 1	CALD1	chr7q33	800	Hs.490203	-2.18004	-1.96188	-0.606785	0.0138857	-1.93813	-2.63116	Higher in ERneg	0.00425467	0.207759		-1.30908																														chr7q33
201618_x_at	NM_003801	GPAA1P anchor attachment protein 1 homolog (yeast)	GPAA1	chr8q24.3	8733	Hs.4742	0.475681	-0.0240161	2.11232	1.05082	-0.427644	1.27836	Lower in ERneg	0.100562	1		1.09101			Carroll_6h_E2_Repressed
201619_at	NM_006793	peroxiredoxin 3	PRDX3	chr10q25-q26	10935	Hs.523302	0.950062	-0.1328	1.18216	0.606897	4.37945	2.33828	Lower in ERneg	0.00968629	0.389626		1.19188			Carroll_6h_E2_Induced
201620_at	NM_003791	membrane-bound transcription factor peptidase, site 1	MBTPS1	chr16|16q24	8720	Hs.75890	1.18689	1.66867	1.51677	0.742608	3.38385	4.11373	Lower in ERneg	1.94655e-05	0.00291983	ERA gene	1.21801
201621_at	NM_005380	neuroblastoma, suppression of tumorigenicity 1	NBL1	chr1p36.13-p36.11	4681	Hs.439671	1.83998	1.25881	1.70258	1.12411	2.67827	3.96443	Lower in ERneg	3.67855e-05	0.0048625	ERA gene	1.29293				Carroll_ERbinding_within_50kb																					Bild.E2F3.Induced	1	1	1
201622_at	NM_014390	staphylococcal nuclease domain containing 1	SND1	chr7q31.3	27044	Hs.122523	-1.4068	-0.526082	-1.79183	-1.2361	-2.60263	-3.6334	Higher in ERneg	0.000139854	0.0141201		-1.12977
201623_s_at	BC000629	aspartyl-tRNA synthetase	DARS	chr2q21.3	1615	Hs.503787	-2.28845	-1.04227	-0.839526	-2.18738	-2.0886	-3.29887	Higher in ERneg	0.000485366	0.0380979		-1.15984			Carroll_6h_E2_Induced						Musgrove_Myc_Induced	Bild_MYC_Induced
201624_at	NM_001349	aspartyl-tRNA synthetase	DARS	chr2q21.3	1615	Hs.503787	-2.78876	0.0256067	-2.33499	-2.30102	-1.41163	-2.81731	Higher in ERneg	0.00242138	0.134524		-1.22445			Carroll_6h_E2_Induced
201625_s_at	BE300521	insulin induced gene 1	INSIG1	chr7q36	3638	Hs.520819	1.01279	-0.265536	-0.714598	0.605204	-1.00446	-0.632367	Higher in ERneg	0.263573	1		-1.02569			Carroll_6h_E2_Repressed	Carroll_ERbinding_within_50kb				Oh.E2.Induced																		1			1
201626_at	BG292233	insulin induced gene 1	INSIG1	chr7q36	3638	Hs.520819	1.56917	1.09956	-0.0429332	0.670773	0.646719	1.41309	Lower in ERneg	0.0788145	1		1.12058				Carroll_ERbinding_within_50kb				Oh.E2.Induced																		1			1
201627_s_at	NM_005542	insulin induced gene 1	INSIG1	chr7q36	3638	Hs.520819	1.28304	0.345697	0.412472	0.76434	0.465461	1.25843	Lower in ERneg	0.104118	1		1.06422				Carroll_ERbinding_within_50kb				Oh.E2.Induced																		1			1
201628_s_at	NM_006570	Ras-related GTP binding A	RRAGA	chr9p22.1	10670	Hs.432330	-1.85874	0.137024	0.69803	-0.565564	-0.0215575	-0.350136	Higher in ERneg	0.363118	1		-1.02837
201629_s_at	BE872974	acid phosphatase 1, soluble	ACP1	chr2p25	52	Hs.558296	-1.1443	-1.95754	-0.625649	0.870156	-1.85175	-2.00014	Higher in ERneg	0.0227426	0.728996		-1.14337				Carroll_ERbinding_within_50kb							DirectMycbinding.UP																			chr2p25
201630_s_at	NM_004300	acid phosphatase 1, soluble	ACP1	chr2p25	52	Hs.558296	-0.0530724	-0.593907	-1.3371	0.258168	1.43671	0.0245785	Lower in ERneg	0.490196	1		1.00107			Carroll_6h_E2_Induced	Carroll_ERbinding_within_50kb					Musgrove_Myc_Induced		DirectMycbinding.UP																			chr2p25
201631_s_at	NM_003897	immediate early response 3	IER3	chr6p21.3	8870	Hs.76095	2.76437	-0.129196	2.78271	1.22715	1.74284	3.13963	Lower in ERneg	0.00084582	0.0588695		1.50952				Carroll_ERbinding_within_50kb				Oh.E2.Repressed																						chr6p21
201632_at	NM_001414	eukaryotic translation initiation factor 2B, subunit 1 alpha, 26kDa	EIF2B1	chr12q24.31	1967	Hs.78592	1.04583	-0.000357753	0.236872	0.148686	1.22991	1.30914	Lower in ERneg	0.095244	1		1.12161									Musgrove_Myc_Induced
201633_s_at	AW235051	outer mitochondrial membrane cytochrome b5	CYB5-M	chr16q22.1	80777	Hs.461131	1.834	-1.51938	-1.54496	-0.874607	-1.07499	-1.02374	Higher in ERneg	0.152979	1		-1.05381				Carroll_ERbinding_within_50kb															MCA.Baliciunate_E2F4.G0_B
201634_s_at	NM_030579	outer mitochondrial membrane cytochrome b5	CYB5-M	chr16q22.1	80777	Hs.461131	0.791856	-0.795706	-2.14682	-0.730096	-0.382143	-1.59939	Higher in ERneg	0.0548672	1		-1.05818				Carroll_ERbinding_within_50kb															MCA.Baliciunate_E2F4.G0_B
201635_s_at	AI990766	fragile X mental retardation, autosomal homolog 1	FXR1	chr3q28	8087	Hs.478407	-2.10319	-1.20386	-0.0114879	-0.222126	-1.47753	-2.04994	Higher in ERneg	0.0201853	0.666209		-1.14854		Carroll_3h_E2_Induced	Carroll_6h_E2_Induced
201636_at	BG025078	fragile X mental retardation, autosomal homolog 1	FXR1	chr3q28	8087	Hs.478407	-0.939303	-0.548403	-1.74455	-0.561614	-1.50734	-2.56654	Higher in ERneg	0.005136	0.240397		-1.15849
201637_s_at	NM_005087	fragile X mental retardation, autosomal homolog 1	FXR1	chr3q28	8087	Hs.478407	-2.72896	0.00437553	-0.874137	0.746207	-2.5915	-1.69753	Higher in ERneg	0.0447983	1		-1.14233			Carroll_6h_E2_Induced
201638_s_at	BE676642	cleavage and polyadenylation specific factor 1, 160kDa	CPSF1	chr8q24.23	29894	Hs.493202	1.68308	-2.31243	1.1831	1.58654	-0.521406	0.437428	Lower in ERneg	0.330901	1		1.01579				Carroll_ERbinding_within_50kb
201639_s_at	NM_013291	cleavage and polyadenylation specific factor 1, 160kDa	CPSF1	chr8q24.23	29894	Hs.493202	-0.202349	-0.142286	1.43195	0.764341	1.68284	1.97788	Lower in ERneg	0.0239714	0.756867		1.15668			Carroll_6h_E2_Repressed	Carroll_ERbinding_within_50kb
201640_x_at	NM_001294	cleft lip and palate associated transmembrane protein 1	CLPTM1	chr19q13.2-q13.3	1209	Hs.444441	0.66213	1.05397	-0.373333	0.895103	-0.810059	0.0429939	Lower in ERneg	0.482853	1		1.00226			Carroll_6h_E2_Repressed
201641_at	NM_004335	bone marrow stromal cell antigen 2	BST2	chr19p13.2	684	Hs.118110	1.21949	-0.438559	0.811817	0.704462	3.06137	2.87155	Lower in ERneg	0.00204234	0.117106		1.42601		Carroll_3h_E2_Repressed	Carroll_6h_E2_Repressed						Musgrove_Myc_Repressed																	1			1
201642_at	NM_005534	interferon gamma receptor 2 (interferon gamma transducer 1)	IFNGR2	chr21q22.11	3460	Hs.517240	-2.02463	0.0182873	-1.18112	-1.96981	-0.441738	-1.94612	Higher in ERneg	0.0258202	0.799934		-1.07912									Musgrove_Myc_Repressed																					chr21q22
201643_x_at	NM_016604	jumonji domain containing 1B	JMJD1B	chr5q31	51780	Hs.483486	2.33685	0.327407	0.483839	0.528324	4.58253	2.23048	Lower in ERneg	0.0128578	0.481785		1.1672																														chr5q31
201644_at	NM_003313	tissue specific transplantation antigen P35B	TSTA3	chr8q24.3	7264	Hs.404119	0.0603725	-0.12735	1.49281	1.56719	0.855934	1.77838	Lower in ERneg	0.0376708	1		1.10653
201645_at	NM_002160	tenascin C (hexabrachion)	TNC	chr9q33	3371	Hs.143250	0.0889898	-1.98052	0.0674961	0.228759	-1.05144	-1.1233	Higher in ERneg	0.130656	1		-1.0877																									Bild.E2F3.Repressed
201646_at	AA885297	scavenger receptor class B, member 2	SCARB2	chr4q21.1	950	Hs.349656	1.64609	-0.340053	2.23747	1.45734	1.93082	3.31032	Lower in ERneg	0.000465941	0.0368182		1.36711			Carroll_6h_E2_Induced
201647_s_at	NM_005506	scavenger receptor class B, member 2	SCARB2	chr4q21.1	950	Hs.349656	1.15638	-0.425973	1.53938	1.29381	1.06391	2.13738	Lower in ERneg	0.0162837	0.571407		1.21283
201648_at	AL039831	Janus kinase 1 (a protein tyrosine kinase) /// similar to Solute carrier family 2, facilitated glucose transporter, member 3 (Glucose transporter type 3, brain)	JAK1 /// LOC391045	chr1p32.3-p31.3 /// chr1p31.3	3716 /// 391045	Hs.584769	-0.209202	0.142071	0.64516	0.262456	1.65829	1.47524	Lower in ERneg	0.0700739	1		1.08082	Musgrove_E2_Induced		Carroll_6h_E2_Induced	Carroll_ERbinding_within_50kb					Musgrove_Myc_Repressed
201649_at	NM_004223	ubiquitin-conjugating enzyme E2L 6	UBE2L6	chr11q12	9246	Hs.425777	1.202	-0.388511	-0.729555	0.38405	1.42752	0.90057	Lower in ERneg	0.183908	1		1.04356		Carroll_3h_E2_Repressed	Carroll_6h_E2_Repressed
201650_at	NM_002276	keratin 19	KRT19	chr17q21.2	3880	Hs.514167	2.41779	0.287544	2.58584	1.14958	3.4104	4.80803	Lower in ERneg	7.62121e-07	0.000215072	ERA gene	1.78592	Musgrove_E2_Induced			Carroll_ERbinding_within_50kb					Musgrove_Myc_Repressed																Bild.E2F3.Repressed					chr17q21
201651_s_at	NM_007229	protein kinase C and casein kinase substrate in neurons 2	PACSIN2	chr22q13.2-13.33	11252	Hs.162877	0.0747009	-0.157933	-0.5472	-0.854518	-1.32513	-1.41795	Higher in ERneg	0.0781034	1		-1.08697	Musgrove_E2_Repressed		Carroll_6h_E2_Repressed																											chr22q13
201652_at	NM_006837	COP9 constitutive photomorphogenic homolog subunit 5 (Arabidopsis)	COPS5	chr8q13.2	10987	Hs.491912	-0.245535	-1.17155	-0.933523	1.19493	-0.497752	-0.944974	Higher in ERneg	0.172336	1		-1.04089			Carroll_6h_E2_Induced
201653_at	NM_005776	cornichon homolog (Drosophila)	CNIH	chr14q22.2	10175	Hs.294603	-0.757873	0.912863	1.63184	2.86	2.29827	2.10754	Lower in ERneg	0.0175352	0.603127		1.2218																														chr14q22
201654_s_at	AI991033	heparan sulfate proteoglycan 2 (perlecan)	HSPG2	chr1p36.1-p34	3339	Hs.555874	1.59489	0.37418	1.03813	0.979519	0.830022	2.00588	Lower in ERneg	0.0224343	0.721779		1.11337
201655_s_at	M85289	heparan sulfate proteoglycan 2 (perlecan)	HSPG2	chr1p36.1-p34	3339	Hs.555874	-1.49479	1.47995	0.12068	0.862672	0.789171	0.635425	Lower in ERneg	0.262576	1		1.04356
201656_at	NM_000210	integrin, alpha 6	ITGA6	chr2q31.1	3655	Hs.133397	-2.08762	-0.706312	-1.07175	-1.08663	-2.12531	-3.14896	Higher in ERneg	0.000819272	0.0574295		-1.39337				Carroll_ERbinding_within_50kb
201657_at	BE890745	ADP-ribosylation factor-like 1	ARL1	chr12q23.3	400	Hs.372616	1.16591	2.31455	1.69856	1.3388	3.52576	4.64698	Lower in ERneg	1.68418e-06	0.0003958	ERA gene	1.26038
201658_at	AU151560	ADP-ribosylation factor-like 1	ARL1	chr12q23.3	400	Hs.372616	1.39344	2.6317	2.12059	0.693445	4.35145	5.38008	Lower in ERneg	3.72262e-08	1.89312e-05	ERA gene	1.3127			Carroll_6h_E2_Induced
201659_s_at	NM_001177	ADP-ribosylation factor-like 1	ARL1	chr12q23.3	400	Hs.372616	0.250753	1.06016	0.854966	0.993094	2.19087	2.56342	Lower in ERneg	0.00518227	0.241891		1.14196
201660_at	AL525798	Acyl-CoA synthetase long-chain family member 3	ACSL3	chr2q34-q35	2181	Hs.471461	2.02999	0.189371	0.295734	1.30718	3.46125	2.56516	Lower in ERneg	0.00515645	0.240924		1.27635			Carroll_6h_E2_Induced
201661_s_at	NM_004457	acyl-CoA synthetase long-chain family member 3	ACSL3	chr2q34-q35	2181	Hs.471461	2.26298	0.236871	0.420238	1.22435	2.75686	2.80721	Lower in ERneg	0.00249864	0.138126		1.29298			Carroll_6h_E2_Induced
201662_s_at	D89053	acyl-CoA synthetase long-chain family member 3	ACSL3	chr2q34-q35	2181	Hs.471461	1.70229	-0.614741	-0.321559	0.581623	0.892114	0.918201	Lower in ERneg	0.179257	1		1.02874
201663_s_at	NM_005496	SMC4 structural maintenance of chromosomes 4-like 1 (yeast)	SMC4L1	chr3q26.1	10051	Hs.58992	-2.2951	-1.83583	-2.15913	-1.07697	-2.68207	-4.51852	Higher in ERneg	3.11364e-06	0.000660004	ERA gene	-1.46332		Carroll_3h_E2_Induced	Carroll_6h_E2_Induced							Bild_MYC_Repressed					REN_E2F1_TARGETS				MCA.Baliciunate_E2F4.G0_B							1	1	1
201664_at	AL136877	SMC4 structural maintenance of chromosomes 4-like 1 (yeast)	SMC4L1	chr3q26.1	10051	Hs.58992	-2.6081	-0.768377	-2.54089	-1.1464	-1.80833	-3.93723	Higher in ERneg	4.12145e-05	0.00532271	ERA gene	-1.29587	Musgrove_E2_Induced	Carroll_3h_E2_Induced	Carroll_6h_E2_Induced												REN_E2F1_TARGETS				MCA.Baliciunate_E2F4.G0_B						Bild.E2F3.Induced	1	1	1
201665_x_at	NM_001021	ribosomal protein S17	RPS17	chr15q	6218	Hs.433427	-2.12773	-0.106555	-2.7793	-2.52439	-0.522804	-2.40548	Higher in ERneg	0.00807561	0.34038		-1.12908
201666_at	NM_003254	TIMP metallopeptidase inhibitor 1	TIMP1	chrXp11.3-p11.23	7076	Hs.522632	-0.263482	2.20476	0.324956	1.56692	1.29344	1.76933	Lower in ERneg	0.0384196	1		1.09703			Carroll_6h_E2_Repressed						Musgrove_Myc_Repressed
201667_at	NM_000165	gap junction protein, alpha 1, 43kDa (connexin 43)	GJA1	chr6q21-q23.2	2697	Hs.74471	-0.66789	0.559618	1.21787	0.349644	2.64303	2.42073	Lower in ERneg	0.00774471	0.329552		1.53756
201668_x_at	AW163148	myristoylated alanine-rich protein kinase C substrate	MARCKS	chr6q22.2	4082	Hs.519909	-1.54187	-2.37692	-1.87164	-1.57418	-2.22584	-4.10665	Higher in ERneg	2.00718e-05	0.00299275	ERA gene	-1.29241																														chr6q21
201669_s_at	NM_002356	myristoylated alanine-rich protein kinase C substrate	MARCKS	chr6q22.2	4082	Hs.519909	-2.5194	-1.80316	-1.37967	-0.32612	-0.698964	-2.38809	Higher in ERneg	0.00846819	0.35267		-1.16247			Carroll_6h_E2_Repressed																											chr6q21
201670_s_at	M68956	myristoylated alanine-rich protein kinase C substrate	MARCKS	chr6q22.2	4082	Hs.519909	-1.48012	-1.58357	-1.6192	-1.79	-1.35824	-3.21356	Higher in ERneg	0.000655507	0.0481162		-1.23411			Carroll_6h_E2_Repressed																											chr6q21
201671_x_at	BC003556	ubiquitin specific peptidase 14 (tRNA-guanine transglycosylase)	USP14	chr18p11.32	9097	Hs.464416	0.984185	1.70305	1.18904	0.507352	1.3972	2.5291	Lower in ERneg	0.00571777	0.2609		1.15883											DirectMycbinding.UP
201672_s_at	NM_005151	ubiquitin specific peptidase 14 (tRNA-guanine transglycosylase)	USP14	chr18p11.32	9097	Hs.464416	-1.31345	1.68445	-0.559922	-0.72647	-0.154553	-0.452409	Higher in ERneg	0.325487	1		1.001			Carroll_6h_E2_Induced						Musgrove_Myc_Induced		DirectMycbinding.UP
201673_s_at	NM_002103	glycogen synthase 1 (muscle)	GYS1	chr19q13.3	2997	Hs.386225	-1.6944	0.835471	-0.517172	0.210242	-1.91911	-1.55492	Higher in ERneg	0.0599823	1		-1.05299
201674_s_at	BC000729	A kinase (PRKA) anchor protein 1	AKAP1	chr17q21-q23	8165	Hs.463506	-0.342432	0.321092	-1.57587	-0.489541	-0.270462	-1.18732	Higher in ERneg	0.117551	1		-1.06459	Musgrove_E2_Induced	Carroll_3h_E2_Induced	Carroll_6h_E2_Induced				ER_B		Musgrove_Myc_Induced	Bild_MYC_Induced	DirectMycbinding.UP														Bild.E2F3.Repressed					chr17q21
201675_at	NM_003488	A kinase (PRKA) anchor protein 1	AKAP1	chr17q21-q23	8165	Hs.463506	-0.161434	-0.168273	-1.21057	-0.412376	-0.433631	-1.16345	Higher in ERneg	0.122323	1		-1.0708		Carroll_3h_E2_Induced	Carroll_6h_E2_Induced				ER_B		Musgrove_Myc_Induced	Bild_MYC_Induced	DirectMycbinding.UP																			chr17q21
201676_x_at	NM_002786	proteasome (prosome, macropain) subunit, alpha type, 1	PSMA1	chr11p15.1	5682	Hs.102798	0.260023	-0.893466	-2.51406	0.114111	-1.65586	-2.59619	Higher in ERneg	0.00471317	0.225444		-1.12887
201677_at	AI937543	Chromosome 3 open reading frame 37	C3orf37	chr3q21.3	56941	Hs.458320	0.0191805	0.302441	-0.751217	-0.838753	1.38821	0.354193	Lower in ERneg	0.361597	1		-1.00569
201678_s_at	NM_020187	DC12 protein	DC12	chr3q21.3	56941	Hs.458320	-0.644577	-0.787069	-0.255656	-0.198075	-1.16677	-1.40093	Higher in ERneg	0.0806169	1		-1.05825
201679_at	BE646076	arsenate resistance protein ARS2	ARS2	chr7q21	51593	Hs.111801	-0.753119	-1.56123	-0.288703	-0.84737	-0.638398	-1.51282	Higher in ERneg	0.065163	1		-1.05825
201680_x_at	NM_015908	arsenate resistance protein ARS2	ARS2	chr7q21	51593	Hs.111801	-1.56472	1.27779	-1.46573	-2.00731	0.111526	-1.10182	Higher in ERneg	0.135271	1		-1.05417
201681_s_at	AB011155	discs, large homolog 5 (Drosophila)	DLG5	chr10q23	9231	Hs.500245	1.33137	1.59479	1.68075	0.449522	3.39594	4.15712	Lower in ERneg	1.6114e-05	0.00248179	ERA gene	1.48074							ER_B	Oh.E2.Induced	Musgrove_Myc_Repressed																	1	1
201682_at	NM_004279	peptidase (mitochondrial processing) beta	PMPCB	chr7q22-q32	9512	Hs.184211	-2.39012	1.27613	-0.322635	0.0933541	1.27859	-0.0642241	Higher in ERneg	0.474396	1		1.0126
201683_x_at	BE783632	chromosome 14 open reading frame 92	C14orf92	chr14q11.2	9878	Hs.555910	1.74347	-0.858296	1.72292	0.537517	1.67968	2.48982	Lower in ERneg	0.00639043	0.285033		1.08086
201684_s_at	BF001668	chromosome 14 open reading frame 92	C14orf92	chr14q11.2	9878	Hs.555910	1.1101	0.270575	2.53725	2.38151	2.52392	4.11056	Lower in ERneg	1.97353e-05	0.00295093	ERA gene	1.10469			Carroll_6h_E2_Repressed						Musgrove_Myc_Repressed
201685_s_at	NM_014828	chromosome 14 open reading frame 92	C14orf92	chr14q11.2	9878	Hs.555910	2.21481	1.8732	3.2539	2.52378	5.22878	7.14953	Lower in ERneg	4.35391e-13	2.7765e-09	ERA gene	1.33269									Musgrove_Myc_Repressed
201686_x_at	AF229254	apoptosis inhibitor 5	API5	chr11p12-q12	8539	Hs.435771	1.49355	-1.81855	0.78753	-0.0971014	-0.403925	0.0416914	Lower in ERneg	0.483372	1		-1.01331
201687_s_at	NM_006595	apoptosis inhibitor 5	API5	chr11p12-q12	8539	Hs.435771	-1.18753	0.980471	-2.56786	-1.29552	0.131143	-1.2595	Higher in ERneg	0.103924	1		-1.08527			Carroll_6h_E2_Induced
201688_s_at	BG389015	tumor protein D52	TPD52	chr8q21	7163	Hs.368433	0.788553	-0.824892	1.00531	2.08251	1.41287	1.85207	Lower in ERneg	0.0320079	0.935141		1.16345			Carroll_6h_E2_Induced
201689_s_at	BE974098	tumor protein D52	TPD52	chr8q21	7163	Hs.368433	1.08858	0.244726	0.711309	2.17577	2.2193	2.83519	Lower in ERneg	0.00228994	0.128585		1.28207			Carroll_6h_E2_Induced
201690_s_at	AA524023	tumor protein D52	TPD52	chr8q21	7163	Hs.368433	1.14474	0.667366	0.908875	1.32528	2.10995	2.80715	Lower in ERneg	0.00249912	0.138126		1.26393			Carroll_6h_E2_Induced
201691_s_at	NM_005079	tumor protein D52	TPD52	chr8q21	7163	Hs.368433	1.64191	-0.799138	0.477653	1.52696	2.67141	2.01479	Lower in ERneg	0.0219635	0.710392		1.23456
201692_at	NM_005866	opioid receptor, sigma 1	OPRS1	chr9p13.3	10280	Hs.522087	-0.36726	-0.642071	-2.92262	-0.679649	-1.68832	-3.18506	Higher in ERneg	0.000723624	0.0519597		-1.16763										Bild_MYC_Induced	DirectMycbinding.UP
201693_s_at	AV733950	early growth response 1	EGR1	chr5q31.1	1958	Hs.326035	-0.252045	1.06904	1.47642	-0.853933	2.46528	2.14765	Lower in ERneg	0.0158706	0.561254		1.23931										Bild_MYC_Induced			VERNELL_PRB_CLSTR1
201694_s_at	NM_001964	early growth response 1	EGR1	chr5q31.1	1958	Hs.326035	-0.160111	0.757628	1.26419	-0.14011	2.63546	2.53167	Lower in ERneg	0.00567611	0.259367		1.29204										Bild_MYC_Induced			VERNELL_PRB_CLSTR1												Bild.E2F3.Induced
201695_s_at	NM_000270	nucleoside phosphorylase	NP	chr14q13.1	4860	Hs.75514	-1.40709	-2.1337	-1.04396	0.176637	-3.54317	-3.19892	Higher in ERneg	0.00068971	0.0500115		-1.26034	Musgrove_E2_Induced		Carroll_6h_E2_Induced						Musgrove_Myc_Induced		DirectMycbinding.UP																			chr14q11
201696_at	NM_005626	splicing factor, arginine/serine-rich 4	SFRS4	chr1p35.3	6429	Hs.469970	-0.180066	0.527501	-1.79214	-2.5959	-0.26989	-1.32706	Higher in ERneg	0.0922447	1		-1.08188				Carroll_ERbinding_within_50kb
201697_s_at	NM_001379	DNA (cytosine-5-)-methyltransferase 1	DNMT1	chr19p13.2	1786	Hs.202672	-2.02688	0.822827	-2.16972	-2.55479	-0.945592	-2.01715	Higher in ERneg	0.0218399	0.707072		-1.20519				Carroll_ERbinding_within_50kb			ER_B									SGCGSSAAA_V.E2F1DP2_01	V.E2F1_Q6	V.E2F4DP2_01			MCA.Black.2005.Top.100.E2F1.induced.genes.SupplTable2	MCA.Black.2005.Top.100.E2F3.induced.genes.SupplTable3
201698_s_at	NM_003769	splicing factor, arginine/serine-rich 9	SFRS9	chr12q24.31	8683	Hs.567375	1.90184	-1.89712	1.25582	-0.0210913	2.19546	0.964959	Lower in ERneg	0.167283	1		1.09876
201699_at	NM_002806	proteasome (prosome, macropain) 26S subunit, ATPase, 6	PSMC6	chr14q22.1	5706	Hs.156171	-0.752656	1.19828	0.927264	1.77205	2.53987	2.29771	Lower in ERneg	0.0107892	0.422946		1.17862
201700_at	NM_001760	cyclin D3	CCND3	chr6p21	896	Hs.534307	-1.1401	-1.5692	-0.236762	0.551539	-1.84635	-2.01098	Higher in ERneg	0.0221637	0.715479		-1.11327																									Bild.E2F3.Induced	1		1		chr6p21
201701_s_at	NM_006320	progesterone receptor membrane component 2	PGRMC2	chr4q26	10424	Hs.507910	0.257778	2.50564	0.378529	0.688864	2.071	2.23793	Lower in ERneg	0.0126129	0.4751		1.1496																							MCA.Xu_Table.S4.Top.ranked.E2F.promoters_combined.E2F1..E2F4..or.E2F6.in.all.5.cell.types
201702_s_at	AI492873	protein phosphatase 1, regulatory subunit 10	PPP1R10	chr6p21.3	5514	Hs.106019	1.51712	-0.569524	-0.592683	-1.06447	-0.0574599	-0.342133	Higher in ERneg	0.366125	1		-1.0267				Carroll_ERbinding_within_50kb					Musgrove_Myc_Repressed														MCA.Xu_Table.S4.Top.ranked.E2F.promoters_combined.E2F1..E2F4..or.E2F6.in.all.5.cell.types	MCA.Xu.top250.E2F1_B.in.MCF7.cells						chr6p21
201703_s_at	NM_002714	protein phosphatase 1, regulatory subunit 10	PPP1R10	chr6p21.3	5514	Hs.106019	3.62443	-1.35779	-1.19364	-1.14997	-0.380399	0.0174548	Lower in ERneg	0.493037	1		-1.04338		Carroll_3h_E2_Repressed		Carroll_ERbinding_within_50kb																			MCA.Xu_Table.S4.Top.ranked.E2F.promoters_combined.E2F1..E2F4..or.E2F6.in.all.5.cell.types	MCA.Xu.top250.E2F1_B.in.MCF7.cells						chr6p21
201704_at	NM_001247	ectonucleoside triphosphate diphosphohydrolase 6 (putative function)	ENTPD6	chr20p11.2-p11.22	955	Hs.500375	0.33548	1.52031	-0.244527	0.905057	1.97726	1.95242	Lower in ERneg	0.025444	0.791709		1.11085			Carroll_6h_E2_Repressed
201705_at	NM_002811	proteasome (prosome, macropain) 26S subunit, non-ATPase, 7 (Mov34 homolog)	PSMD7	chr16q23-q24	5713	Hs.440604	0.216922	-2.17489	0.620464	0.602277	-1.55688	-0.726941	Higher in ERneg	0.233631	1		-1.03613
201706_s_at	BC000496	peroxisomal biogenesis factor 19	PEX19	chr1q22	5824	Hs.517232	1.92254	0.994707	2.28028	0.0963951	2.03464	3.52133	Lower in ERneg	0.000214697	0.0198425		1.11642			Carroll_6h_E2_Repressed				ER_B																MCA.Xu_Table.S4.Top.ranked.E2F.promoters_combined.E2F1..E2F4..or.E2F6.in.all.5.cell.types
201707_at	NM_002857	peroxisomal biogenesis factor 19	PEX19	chr1q22	5824	Hs.517232	3.19566	1.58566	2.82451	1.93892	3.48745	5.83559	Lower in ERneg	2.68002e-09	2.2941e-06	ERA gene	1.32197							ER_B		Musgrove_Myc_Repressed														MCA.Xu_Table.S4.Top.ranked.E2F.promoters_combined.E2F1..E2F4..or.E2F6.in.all.5.cell.types
201708_s_at	AW083371	nipsnap homolog 1 (C. elegans)	NIPSNAP1	chr22q12.2	8508	Hs.173878	1.80656	-1.30732	0.964475	0.696122	0.27724	0.933823	Lower in ERneg	0.175198	1		1.02464
201709_s_at	NM_003634	nipsnap homolog 1 (C. elegans)	NIPSNAP1	chr22q12.2	8508	Hs.173878	0.860977	-1.01938	0.928652	-0.0813831	-0.284801	0.278578	Lower in ERneg	0.390284	1		1.00041
201710_at	NM_002466	v-myb myeloblastosis viral oncogene homolog (avian)-like 2	MYBL2	chr20q13.1	4605	Hs.179718	-2.07887	-2.5746	-1.57859	-1.48031	-2.97835	-4.62926	Higher in ERneg	1.83485e-06	0.000424862	ERA gene	-1.19406				Carroll_ERbinding_within_50kb																						1	1
201711_x_at	AI681120	RAN binding protein 2	RANBP2	chr2q12.3	5903	Hs.199561	-1.12609	-0.980755	-0.534216	-2.01801	-3.24084	-3.42476	Higher in ERneg	0.000307674	0.0265045		-1.19515		Carroll_3h_E2_Induced	Carroll_6h_E2_Induced
201712_s_at	NM_006267	RAN binding protein 2	RANBP2	chr2q12.3	5903	Hs.199561	-1.16685	1.29484	-0.827767	-1.27148	1.66966	-0.113524	Higher in ERneg	0.454808	1		1.02284	Musgrove_E2_Induced	Carroll_3h_E2_Induced	Carroll_6h_E2_Induced						Musgrove_Myc_Induced
201713_s_at	D42063	RAN binding protein 2	RANBP2	chr2q12.3	5903	Hs.199561	-1.7846	1.40963	-0.675969	-1.45135	-0.996215	-1.19952	Higher in ERneg	0.115163	1		-1.08443		Carroll_3h_E2_Induced	Carroll_6h_E2_Induced						Musgrove_Myc_Induced
201714_at	NM_001070	tubulin, gamma 1	TUBG1	chr17q21	7283	Hs.279669	-0.667313	1.61177	0.198188	-0.625267	0.615525	0.591972	Lower in ERneg	0.276935	1		1.1873				Carroll_ERbinding_within_50kb																					Bild.E2F3.Induced					chr17q21
201715_s_at	NM_014977	apoptotic chromatin condensation inducer 1	ACIN1	chr14q11.2	22985	Hs.124490	0.058289	1.83803	1.29989	-1.5629	2.41537	1.3095	Lower in ERneg	0.0951818	1		1.06404																														chr14q11
201716_at	NM_003099	sorting nexin 1	SNX1	chr15q22.31	6642	Hs.188634	0.0365365	2.06166	1.54496	1.44117	2.87793	3.72559	Lower in ERneg	9.74298e-05	0.0105604		1.13646																			MCA.Baliciunate_E2F4.G0_B
201717_at	NM_004927	mitochondrial ribosomal protein L49	MRPL49	chr11q13	740	Hs.75859	1.28052	1.05711	1.9638	3.17114	0.979386	2.64453	Lower in ERneg	0.0040902	0.20136		1.10782																					MCA.Black.2005.Top.100.E2F1.induced.genes.SupplTable2	MCA.Black.2005.Top.100.E2F3.induced.genes.SupplTable3								chr11q13
201718_s_at	BF511685	erythrocyte membrane protein band 4.1-like 2	EPB41L2	chr6q23	2037	Hs.486470	-2.06101	-1.74099	-1.05272	-0.682329	-2.06976	-3.28961	Higher in ERneg	0.000501637	0.0391407		-1.27481
201719_s_at	NM_001431	erythrocyte membrane protein band 4.1-like 2	EPB41L2	chr6q23	2037	Hs.486470	-1.91658	-0.772769	-1.72987	-2.14688	-1.7841	-3.53899	Higher in ERneg	0.000200828	0.0188262		-1.28491									Musgrove_Myc_Repressed
201720_s_at	AI589086	lysosomal associated multispanning membrane protein 5	LAPTM5	chr1p34	7805	Hs.371021	-0.65965	-2.42218	0.0574961	0.906498	-0.699838	-0.912323	Higher in ERneg	0.180799	1		-1.02454											DirectMycbinding.DOWN																			chr1p34
201721_s_at	NM_006762	lysosomal associated multispanning membrane protein 5	LAPTM5	chr1p34	7805	Hs.371021	0.128813	-1.61337	-0.764494	0.640192	-0.601403	-1.06781	Higher in ERneg	0.142802	1		-1.0324											DirectMycbinding.DOWN																			chr1p34
201722_s_at	AV692127	UDP-N-acetyl-alpha-D-galactosamine:polypeptide N-acetylgalactosaminyltransferase 1 (GalNAc-T1)	GALNT1	chr18q12.1	2589	Hs.514806	0.634624	0.21871	1.08849	0.972663	0.908768	1.7297	Lower in ERneg	0.0418416	1		1.08389			Carroll_6h_E2_Induced						Musgrove_Myc_Repressed
201723_s_at	U41514	UDP-N-acetyl-alpha-D-galactosamine:polypeptide N-acetylgalactosaminyltransferase 1 (GalNAc-T1)	GALNT1	chr18q12.1	2589	Hs.514806	0.795461	0.131503	1.2679	0.343206	0.309643	1.29103	Lower in ERneg	0.098347	1		1.03031			Carroll_6h_E2_Induced
201724_s_at	NM_020474	UDP-N-acetyl-alpha-D-galactosamine:polypeptide N-acetylgalactosaminyltransferase 1 (GalNAc-T1)	GALNT1	chr18q12.1	2589	Hs.514806	0.126051	0.187303	0.595493	0.659003	0.16195	0.711428	Lower in ERneg	0.23841	1		1.02643			Carroll_6h_E2_Induced																						Bild.E2F3.Induced
201725_at	NM_006023	chromosome 10 open reading frame 7	C10orf7	chr10p13	8872	Hs.412842	-1.07769	-1.53314	-1.53034	-1.49894	-4.15917	-4.73579	Higher in ERneg	1.09101e-06	0.000283507	ERA gene	-1.38815			Carroll_6h_E2_Induced						Musgrove_Myc_Induced																	1	1	1
201726_at	BC003376	ELAV (embryonic lethal, abnormal vision, Drosophila)-like 1 (Hu antigen R)	ELAVL1	chr19p13.2	1994	Hs.184492	0.207474	-0.144147	-0.458626	-1.40812	-0.82163	-1.14161	Higher in ERneg	0.126808	1		-1.04077
201727_s_at	NM_001419	ELAV (embryonic lethal, abnormal vision, Drosophila)-like 1 (Hu antigen R)	ELAVL1	chr19p13.2	1994	Hs.184492	-2.05859	-1.35995	-0.877617	-0.587104	-1.56748	-2.72663	Higher in ERneg	0.0031992	0.167077		-1.14494
201728_s_at	AA904674	KIAA0100 gene product	KIAA0100	chr17q11.2	9703	Hs.151761	1.7208	-1.32094	1.11417	-0.526994	0.0727843	0.469762	Lower in ERneg	0.319262	1		1.09569
201729_s_at	NM_014680	KIAA0100 gene product	KIAA0100	chr17q11.2	9703	Hs.151761	2.45742	-0.34935	2.15083	1.58901	1.76537	3.08801	Lower in ERneg	0.00100752	0.0676318		1.39779										Bild_MYC_Induced
201730_s_at	BF110993	translocated promoter region (to activated MET oncogene)	TPR	chr1q25	7175	Hs.279640	-1.07982	0.680464	-0.29668	-0.0891435	-0.415565	-0.603319	Higher in ERneg	0.273148	1		-1.04789		Carroll_3h_E2_Induced	Carroll_6h_E2_Induced																						Bild.E2F3.Induced
201731_s_at	NM_003292	translocated promoter region (to activated MET oncogene)	TPR	chr1q25	7175	Hs.279640	-0.879151	1.43635	-0.128816	1.01863	0.302697	0.540906	Lower in ERneg	0.294286	1		1.02005		Carroll_3h_E2_Induced	Carroll_6h_E2_Induced
201732_s_at	AF029346	chloride channel 3	CLCN3	chr4q33	1182	Hs.481186	1.76451	2.18911	1.00459	1.43852	-0.620436	1.77117	Lower in ERneg	0.0382664	1		1.07937
201733_at	AA902971	chloride channel 3	CLCN3	chr4q33	1182	Hs.481186	1.96355	1.51504	0.495056	1.85265	2.34328	3.37521	Lower in ERneg	0.000368798	0.0306402		1.15801
201734_at	AI760629	Chloride channel 3	CLCN3	chr4q33	1182	Hs.481186	2.03123	2.14516	1.07862	3.2029	3.82034	3.70765	Lower in ERneg	0.000104594	0.0111762		1.3565			Carroll_6h_E2_Induced						Musgrove_Myc_Repressed
201735_s_at	NM_001829	chloride channel 3	CLCN3	chr4q33	1182	Hs.481186	1.0134	2.16369	0.729902	1.66892	0.267646	1.92887	Lower in ERneg	0.0268737	0.822956		1.1138
201736_s_at	BF000409	membrane-associated ring finger (C3HC4) 6	2006-03-01	chr5p15.2	10299	Hs.432862	0.610741	-0.075251	1.53459	2.42534	-0.612307	1.19377	Lower in ERneg	0.116284	1		1.08078																									Bild.E2F3.Repressed
201737_s_at	NM_005885	membrane-associated ring finger (C3HC4) 6	2006-03-01	chr5p15.2	10299	Hs.432862	0.482055	0.479606	0.791139	1.3168	0.792402	1.61095	Lower in ERneg	0.0535949	1		1.158			Carroll_6h_E2_Induced																						Bild.E2F3.Repressed
201738_at	NM_005875	translation factor sui1 homolog	GC20	chr3p22.1	10289	Hs.315230	-0.70061	0.175765	0.972548	0.243045	1.06472	1.11806	Lower in ERneg	0.131771	1		1.07668									Musgrove_Myc_Repressed
201739_at	NM_005627	serum/glucocorticoid regulated kinase	SGK	chr6q23	6446	Hs.510078	-0.527893	-1.96506	-1.22075	-0.965314	-1.13072	-2.41914	Higher in ERneg	0.00777866	0.330461		-1.13008	Musgrove_E2_Induced	Carroll_3h_E2_Induced	Carroll_6h_E2_Induced
201740_at	NM_004551	NADH dehydrogenase (ubiquinone) Fe-S protein 3, 30kDa (NADH-coenzyme Q reductase)	NDUFS3	chr11p11.11	4722	Hs.502528	-0.159355	0.483423	-1.95484	-0.856114	0.45541	-0.88861	Higher in ERneg	0.187106	1		-1.04147
201741_x_at	M69040	splicing factor, arginine/serine-rich 1 (splicing factor 2, alternate splicing factor)	SFRS1	chr17q21.3-q22	6426	Hs.68714	1.37128	0.0837258	-0.42711	-0.495689	0.643816	0.512966	Lower in ERneg	0.303988	1		1.00939	Musgrove_E2_Induced						ER_B									SGCGSSAAA_V.E2F1DP2_01	V.E2F1_Q6	V.E2F4DP2_01	MCA.Baliciunate_E2F4.G0_B				MCA.Xu_Table.S4.Top.ranked.E2F.promoters_combined.E2F1..E2F4..or.E2F6.in.all.5.cell.types	MCA.Xu.top250.E2F1_B.in.MCF7.cells						chr17q21
201742_x_at	NM_006924	splicing factor, arginine/serine-rich 1 (splicing factor 2, alternate splicing factor)	SFRS1	chr17q21.3-q22	6426	Hs.68714	1.07574	-0.810709	0.233924	0.79858	2.69174	1.73901	Lower in ERneg	0.0410162	1		1.12064			Carroll_6h_E2_Induced				ER_B									SGCGSSAAA_V.E2F1DP2_01	V.E2F1_Q6	V.E2F4DP2_01	MCA.Baliciunate_E2F4.G0_B				MCA.Xu_Table.S4.Top.ranked.E2F.promoters_combined.E2F1..E2F4..or.E2F6.in.all.5.cell.types	MCA.Xu.top250.E2F1_B.in.MCF7.cells	Bild.E2F3.Repressed					chr17q21
201743_at	NM_000591	CD14 antigen /// CD14 antigen	CD14	chr5q22-q32|5q31.1	929	Hs.163867	-1.82969	-2.74801	-1.2901	-0.53499	-1.25498	-2.71566	Higher in ERneg	0.00330722	0.171202		-1.30988																														chr5q22
201744_s_at	NM_002345	lumican	LUM	chr12q21.3-q22	4060	Hs.406475	0.955371	1.39118	1.70938	1.43084	1.78055	3.22132	Lower in ERneg	0.000637999	0.0471605		1.22849				Carroll_ERbinding_within_50kb
201745_at	NM_002822	PTK9 protein tyrosine kinase 9	PTK9	chr12q12	5756	Hs.189075	0.427479	1.20108	1.40476	1.39545	2.89949	3.53249	Lower in ERneg	0.000205833	0.0191962		1.24642		Carroll_3h_E2_Induced	Carroll_6h_E2_Induced
201746_at	NM_000546	tumor protein p53 (Li-Fraumeni syndrome)	TP53	chr17p13.1	7157	Hs.408312	-1.33666	0.759524	-0.634633	-0.93079	1.32165	-0.16748	Higher in ERneg	0.433496	1		-1.1023										Bild_MYC_Induced										MCA.Ren.E2F4_B.NOT.E2F1_B					Bild.E2F3.Induced	1		1	1
201747_s_at	AI769566	scaffold attachment factor B	SAFB	chr19p13.3-p13.2	6294	Hs.23978	1.12767	0.36417	1.0541	0.567806	1.11376	1.93796	Lower in ERneg	0.0263139	0.811297		1.05378
201748_s_at	NM_002967	scaffold attachment factor B	SAFB	chr19p13.3-p13.2	6294	Hs.23978	1.20364	0.646798	-1.35368	-2.1712	0.967594	-0.198494	Higher in ERneg	0.421329	1		-1.02536
201749_at	BF969352	Endothelin converting enzyme 1	ECE1	chr1p36.1	1889	Hs.195080	1.08713	1.47126	0.594187	0.0357383	3.39036	3.10359	Lower in ERneg	0.000955938	0.0647586		1.1412				Carroll_ERbinding_within_50kb
201750_s_at	NM_001397	endothelin converting enzyme 1	ECE1	chr1p36.1	1889	Hs.195080	2.75308	-2.51804	1.13597	0.23995	0.0702788	0.368978	Lower in ERneg	0.356072	1		1.02039				Carroll_ERbinding_within_50kb
201751_at	NM_014876	KIAA0063 gene product	KIAA0063	chr22q13.1	9929	Hs.3094	-2.25867	-1.60437	-1.56473	-1.65584	-3.89989	-5.04489	Higher in ERneg	2.26888e-07	8.3257e-05	ERA gene	-1.2143
201752_s_at	AI763123	adducin 3 (gamma)	ADD3	chr10q24.2-q24.3	120	Hs.501012	-0.617603	-1.99614	-0.899286	-0.370766	-2.06036	-2.71986	Higher in ERneg	0.00326549	0.16975		-1.25024			Carroll_6h_E2_Induced
201753_s_at	NM_019903	adducin 3 (gamma)	ADD3	chr10q24.2-q24.3	120	Hs.501012	-0.534709	-1.543	-0.964514	-0.300205	-1.25368	-2.06159	Higher in ERneg	0.0196235	0.653335		-1.13077			Carroll_6h_E2_Induced
201754_at	NM_004374	cytochrome c oxidase subunit VIc	COX6C	chr8q22-q23	1345	Hs.351875	3.35334	0.136264	2.40367	2.1731	3.70924	3.92995	Lower in ERneg	4.24822e-05	0.00545953	ERA gene	1.74567				Carroll_ERbinding_within_50kb
201755_at	NM_006739	MCM5 minichromosome maintenance deficient 5, cell division cycle 46 (S. cerevisiae)	MCM5	chr22q13.1	4174	Hs.517582	-2.81704	-1.35619	-2.8392	-1.61439	-4.31602	-6.11677	Higher in ERneg	4.77441e-10	5.99215e-07	ERA gene	-1.32676															REN_E2F1_TARGETS						MCA.Black.2005.Top.100.E2F1.induced.genes.SupplTable2	MCA.Black.2005.Top.100.E2F3.induced.genes.SupplTable3				1	1			chr22q13
201756_at	NM_002946	replication protein A2, 32kDa	RPA2	chr1p35	6118	Hs.79411	-0.780903	0.446775	-1.49039	-1.43156	0.102588	-1.25563	Higher in ERneg	0.104626	1		-1.06726	Musgrove_E2_Induced																						MCA.Xu_Table.S4.Top.ranked.E2F.promoters_combined.E2F1..E2F4..or.E2F6.in.all.5.cell.types
201757_at	NM_004552	NADH dehydrogenase (ubiquinone) Fe-S protein 5, 15kDa (NADH-coenzyme Q reductase)	NDUFS5	chr1p34.2-p33	4725	Hs.472185	-2.56759	0.156944	-1.98318	-2.0045	-2.06876	-3.27857	Higher in ERneg	0.000521676	0.0404103		-1.17033																														chr1p34
201758_at	NM_006292	tumor susceptibility gene 101	TSG101	chr11p15	7251	Hs.523512	2.37594	0.271918	0.1304	1.22621	1.33673	1.96311	Lower in ERneg	0.0248167	0.777007		1.11912				Carroll_ERbinding_within_50kb
201759_at	AW247323	tubulin-specific chaperone d	TBCD	chr17q25.3	6904	Hs.464391	2.89253	-0.784918	-0.874916	1.12932	0.91483	0.930147	Lower in ERneg	0.176147	1		1.06459
201760_s_at	NM_018639	WD repeat and SOCS box-containing 2	WSB2	chr12q24.23	55884	Hs.506985	-1.08437	-0.902186	-0.506745	-0.784625	-0.664837	-1.55074	Higher in ERneg	0.060482	1		-1.09171									Musgrove_Myc_Repressed
201761_at	NM_006636	methylenetetrahydrofolate dehydrogenase (NADP+ dependent) 2, methenyltetrahydrofolate cyclohydrolase	MTHFD2	chr2p13.1	10797	Hs.469030	-3.04852	-1.55992	-1.93668	-1.08822	-3.89366	-5.30693	Higher in ERneg	5.57421e-08	2.5789e-05	ERA gene	-1.40528	Musgrove_E2_Induced		Carroll_6h_E2_Induced	Carroll_ERbinding_within_50kb					Musgrove_Myc_Induced																					chr2p13
201762_s_at	NM_002818	proteasome (prosome, macropain) activator subunit 2 (PA28 beta)	PSME2	chr14q11.2	5721	Hs.434081	0.204898	-1.41852	-0.466803	0.910749	0.921331	0.239619	Lower in ERneg	0.405313	1		1.01472									Musgrove_Myc_Induced																					chr14q11
201763_s_at	NM_001350	death-associated protein 6	DAXX	chr6p21.3	1616	Hs.336916	-0.00383482	1.35547	0.390618	-0.838756	-0.313766	0.181134	Lower in ERneg	0.428131	1		1.00482																														chr6p21
201764_at	NM_024056	hypothetical protein MGC5576	MGC5576	chr12q13.1	79022	Hs.103834	0.531681	0.634534	0.841447	0.868165	2.80669	2.87695	Lower in ERneg	0.0020077	0.115569		1.11955									Musgrove_Myc_Repressed																Bild.E2F3.Induced
201765_s_at	AL523158	hexosaminidase A (alpha polypeptide)	HEXA	chr15q23-q24	3073	Hs.513008	1.10704	0.635992	-0.765125	1.4021	1.88312	1.57114	Lower in ERneg	0.0580755	1		1.08711			Carroll_6h_E2_Repressed					Oh.E2.Repressed	Musgrove_Myc_Repressed
201766_at	AF304370	elaC homolog 2 (E. coli)	ELAC2	chr17p11.2	60528	Hs.434232	0.764648	-0.409683	-0.493643	-0.797072	-0.219714	-0.507533	Higher in ERneg	0.305891	1		-1.00633
201767_s_at	NM_018127	elaC homolog 2 (E. coli)	ELAC2	chr17p11.2	60528	Hs.434232	-0.754393	0.0490326	-1.15827	-1.61866	-0.107417	-1.37142	Higher in ERneg	0.0851214	1		-1.05209									Musgrove_Myc_Induced	Bild_MYC_Induced
201768_s_at	BC004467	enthoprotin	ENTH	chr5q23.1-q33.3	9685	Hs.132853	-0.657953	-1.20761	1.05981	2.08006	-1.48627	-0.0466803	Higher in ERneg	0.481384	1		-1.00768			Carroll_6h_E2_Induced
201769_at	NM_014666	enthoprotin	ENTH	chr5q23.1-q33.3	9685	Hs.132853	-1.1668	1.46082	-0.408631	1.85415	0.291467	0.580994	Lower in ERneg	0.280622	1		1.05809			Carroll_6h_E2_Induced						Musgrove_Myc_Induced
201770_at	NM_004596	small nuclear ribonucleoprotein polypeptide A	SNRPA	chr19q13.1	6626	Hs.466775	-1.83528	-0.452705	-3.45431	-1.42149	-2.68129	-4.7492	Higher in ERneg	1.02112e-06	0.000270104	ERA gene	-1.22268									Musgrove_Myc_Induced										MCA.Baliciunate_E2F4.G0_B				MCA.Xu_Table.S4.Top.ranked.E2F.promoters_combined.E2F1..E2F4..or.E2F6.in.all.5.cell.types	MCA.Xu.top250.E2F1_B.in.MCF7.cells
201771_at	NM_005698	secretory carrier membrane protein 3	SCAMP3	chr1q21	10067	Hs.200600	0.317097	1.34257	1.34656	1.23264	-0.0406751	1.55065	Lower in ERneg	0.0604923	1		1.06758
201772_at	NM_015878	antizyme inhibitor 1	AZIN1	chr8q22.3	51582	Hs.459106	-0.0664079	-2.13432	0.97285	1.90312	-2.25209	-0.318531	Higher in ERneg	0.375041	1		-1.0186			Carroll_6h_E2_Induced
201773_at	NM_015339	activity-dependent neuroprotector	ADNP	chr20q13.13	23394	Hs.293736	1.47344	0.519254	0.948044	0.779792	2.0994	2.73371	Lower in ERneg	0.0031313	0.164404		1.16079
201774_s_at	AK022511	chromosome condensation-related SMC-associated protein 1	CNAP1	chr12p13.3	9918	Hs.5719	-2.31017	-2.0146	-0.884115	-2.04742	-4.33556	-3.8838	Higher in ERneg	5.14179e-05	0.00633993	ERA gene	-1.48526				Carroll_ERbinding_within_50kb																						1	1	1
201775_s_at	AA676790	KIAA0494	KIAA0494	chr1pter-p22.1	9813	Hs.100874	0.967915	0.563929	0.908762	0.612809	2.12403	2.53287	Lower in ERneg	0.0056567	0.258746		1.06963				Carroll_ERbinding_within_50kb				Oh.E2.Repressed
201776_s_at	AK001487	KIAA0494	KIAA0494	chr1pter-p22.1	9813	Hs.100874	-0.0677331	2.49667	0.572228	0.966328	2.0901	2.26284	Lower in ERneg	0.0118227	0.452872		1.12642				Carroll_ERbinding_within_50kb				Oh.E2.Repressed
201777_s_at	BC002525	KIAA0494	KIAA0494	chr1pter-p22.1	9813	Hs.100874	-0.218109	-0.568489	1.02374	0.104465	-1.03134	-0.321964	Higher in ERneg	0.37374	1		-1.00925				Carroll_ERbinding_within_50kb				Oh.E2.Repressed
201778_s_at	NM_014774	KIAA0494	KIAA0494	chr1pter-p22.1	9813	Hs.100874	1.39883	2.28586	2.71238	1.90255	3.50465	5.43203	Lower in ERneg	2.78586e-08	1.47053e-05	ERA gene	1.20618				Carroll_ERbinding_within_50kb				Oh.E2.Repressed
201779_s_at	AF070558	ring finger protein 13	RNF13	chr3q25.1	11342	Hs.12333	-0.896899	-0.830128	-0.619968	1.21809	0.548971	-0.196511	Higher in ERneg	0.422105	1		-1.01243		Carroll_3h_E2_Induced	Carroll_6h_E2_Induced					Oh.E2.Repressed																						chr3q25
201780_s_at	NM_007282	ring finger protein 13	RNF13	chr3q25.1	11342	Hs.12333	-1.62645	0.0333022	-0.463701	2.05499	1.09857	0.281511	Lower in ERneg	0.389159	1		1.02702			Carroll_6h_E2_Induced					Oh.E2.Repressed																						chr3q25
201781_s_at	AL558532	aryl hydrocarbon receptor interacting protein	AIP	chr11q13.3	9049	Hs.412433	1.8833	-1.95061	1.24631	1.60416	-0.0472251	0.767783	Lower in ERneg	0.221308	1		1.03512			Carroll_6h_E2_Repressed																				MCA.Xu_Table.S4.Top.ranked.E2F.promoters_combined.E2F1..E2F4..or.E2F6.in.all.5.cell.types							chr11q13
201782_s_at	NM_003977	aryl hydrocarbon receptor interacting protein	AIP	chr11q13.3	9049	Hs.412433	0.329516	1.04979	-0.606484	0.243046	0.391569	0.409285	Lower in ERneg	0.341165	1		1.01613			Carroll_6h_E2_Repressed																				MCA.Xu_Table.S4.Top.ranked.E2F.promoters_combined.E2F1..E2F4..or.E2F6.in.all.5.cell.types							chr11q13
201783_s_at	NM_021975	v-rel reticuloendotheliosis viral oncogene homolog A, nuclear factor of kappa light polypeptide gene enhancer in B-cells 3, p65 (avian)	RELA	chr11q13	5970	Hs.502875	0.969908	0.284497	0.206821	-1.04085	-0.36855	-0.00753894	Higher in ERneg	0.496992	1		-1.00041			Carroll_6h_E2_Repressed																											chr11q13
201784_s_at	NM_014267	small acidic protein	SMAP	chr11p15.1	10944	Hs.546339	0.0541877	-0.0135525	0.31939	1.06443	0.950846	1.09653	Lower in ERneg	0.136424	1		1.06924																			MCA.Baliciunate_E2F4.G0_B					MCA.Xu.top250.E2F1_B.in.MCF7.cells
201785_at	NM_002933	ribonuclease, RNase A family, 1 (pancreatic)	RNASE1	chr14q11.2	6035	Hs.78224	-0.72382	-1.67598	0.268298	1.0746	0.0569399	-0.277596	Higher in ERneg	0.390661	1		-1.01562																														chr14q11
201786_s_at	NM_001111	adenosine deaminase, RNA-specific	ADAR	chr1q21.1-q21.2	103	Hs.12341	-0.274965	0.426146	0.291247	0.455531	0.992264	0.968384	Lower in ERneg	0.166426	1		1.03707				Carroll_ERbinding_within_50kb
201787_at	NM_001996	fibulin 1	FBLN1	chr22q13.31	2192	Hs.24601	-0.882551	1.80161	-0.501954	-1.56823	0.617907	-0.164756	Higher in ERneg	0.434568	1		1.01276																														chr22q13
201788_at	NM_007372	DEAD (Asp-Glu-Ala-Asp) box polypeptide 42	DDX42	chr17q23.3	11325	Hs.8765	1.68048	1.1385	0.735397	0.332455	2.3552	2.90741	Lower in ERneg	0.00182218	0.106868		1.13788	Musgrove_E2_Induced		Carroll_6h_E2_Induced	Carroll_ERbinding_within_50kb
201789_at	BC000637	dehydrogenase/reductase (SDR family) member 7	DHRS7	chr14q23.1	51635	Hs.59719	1.29676	0.307987	-0.203742	-1.95061	-0.689105	-0.40102	Higher in ERneg	0.344203	1		-1.00896				Carroll_ERbinding_within_50kb				Oh.E2.Repressed																						chr14q23
201790_s_at	AW150953	7-dehydrocholesterol reductase	DHCR7	chr11q13.2-q13.5	1717	Hs.503134	-0.429871	-1.23635	-1.70868	-0.534698	-1.70674	-2.70831	Higher in ERneg	0.00338133	0.173818		-1.13156				Carroll_ERbinding_within_50kb				Oh.E2.Induced																						chr11q13
201791_s_at	NM_001360	7-dehydrocholesterol reductase	DHCR7	chr11q13.2-q13.5	1717	Hs.503134	-0.810539	-0.460879	-2.61072	-0.977521	-1.93408	-3.35757	Higher in ERneg	0.000393155	0.0322102		-1.17682				Carroll_ERbinding_within_50kb				Oh.E2.Induced	Musgrove_Myc_Induced																					chr11q13
201792_at	NM_001129	AE binding protein 1	AEBP1	chr7p13	165	Hs.439463	1.30272	1.36466	1.61845	1.32802	2.33668	3.61205	Lower in ERneg	0.000151891	0.0150267		1.36329				Carroll_ERbinding_within_50kb
201793_x_at	BF509099	chromosome 1 open reading frame 16	C1orf16	chr1q25	9887	Hs.270775	0.0158518	0.191867	-0.418606	-1.48393	-1.59263	-1.599	Higher in ERneg	0.0549103	1		-1.06119							ER_B
201794_s_at	NM_014837	chromosome 1 open reading frame 16	C1orf16	chr1q25	9887	Hs.270775	-0.107227	1.92707	0.0585893	-0.281065	-0.0710198	0.426704	Lower in ERneg	0.334798	1		1.02159							ER_B
201795_at	NM_002296	lamin B receptor	LBR	chr1q42.1	3930	Hs.435166	-2.55293	-1.81799	-2.92335	-1.73487	-4.85004	-6.60077	Higher in ERneg	2.04508e-11	5.18858e-08	ERA gene	-1.57227									Musgrove_Myc_Induced																Bild.E2F3.Induced
201796_s_at	BE790854	valyl-tRNA synthetase	VARS	chr6p21.3	7407	Hs.520026	1.59531	-1.46038	-0.454411	0.524627	-3.33619	-0.661046	Higher in ERneg	0.254291	1		-1.07198																														chr6p21
201797_s_at	NM_006295	valyl-tRNA synthetase	VARS	chr6p21.3	7407	Hs.520026	-1.28673	-0.866817	-1.08594	-0.172631	-3.40813	-3.51583	Higher in ERneg	0.000219191	0.0201866		-1.22692									Musgrove_Myc_Induced	Bild_MYC_Induced																				chr6p21
201798_s_at	NM_013451	fer-1-like 3, myoferlin (C. elegans)	FER1L3	chr10q24	26509	Hs.500572	1.3326	1.1739	0.841403	1.7307	4.54141	3.35714	Lower in ERneg	0.000393771	0.0322382		1.29722	Musgrove_E2_Induced	Carroll_3h_E2_Induced	Carroll_6h_E2_Induced						Musgrove_Myc_Repressed	Bild_MYC_Repressed
201799_s_at	AI927993	oxysterol binding protein	OSBP	chr11q12-q13	5007	Hs.502688	-0.482112	0.494846	-0.136095	0.881329	0.973667	0.789484	Lower in ERneg	0.214915	1		1.02806
201800_s_at	AF185696	oxysterol binding protein	OSBP	chr11q12-q13	5007	Hs.502688	1.66324	3.39424	1.42463	1.47662	1.17755	2.71722	Lower in ERneg	0.00329169	0.170698		1.12561
201801_s_at	AF079117	solute carrier family 29 (nucleoside transporters), member 1	SLC29A1	chr6p21.1-p21.2	2030	Hs.25450	0.83022	0.595736	1.94546	0.890227	-0.14611	1.66125	Lower in ERneg	0.0483321	1		1.05486			Carroll_6h_E2_Induced	Carroll_ERbinding_within_50kb						Bild_MYC_Induced																				chr6p21
201802_at	NM_004955	solute carrier family 29 (nucleoside transporters), member 1	SLC29A1	chr6p21.1-p21.2	2030	Hs.25450	1.03555	1.53176	1.27475	0.470226	-0.390094	1.36454	Lower in ERneg	0.0861994	1		1.00038				Carroll_ERbinding_within_50kb																										chr6p21
201803_at	NM_000938	polymerase (RNA) II (DNA directed) polypeptide B, 140kDa	POLR2B	chr4q12	5431	Hs.479814	0.803769	0.647937	-1.04455	-0.872513	-0.919053	-0.953496	Higher in ERneg	0.170169	1		-1.03727		Carroll_3h_E2_Induced	Carroll_6h_E2_Induced
201804_x_at	NM_001281	cytoskeleton associated protein 1	CKAP1	chr19q13.11-q13.12	1155	Hs.31053	0.0740885	0.511762	0.350442	0.0996721	-1.37361	-0.48938	Higher in ERneg	0.312286	1		-1.056
201805_at	NM_002733	protein kinase, AMP-activated, gamma 1 non-catalytic subunit	PRKAG1	chr12q12-q14	5571	Hs.530862	3.10635	0.141691	3.87079	2.9663	4.75776	4.90382	Lower in ERneg	4.69942e-07	0.000146865	ERA gene	1.19854
201806_s_at	NM_007245	ataxin 2-like	ATXN2L	chr16p11	11273	Hs.460499	1.32318	-0.598212	-0.2531	-0.646572	-0.555903	-0.434603	Higher in ERneg	0.331925	1		-1.01268																														chr16p11
201807_at	NM_004896	vacuolar protein sorting 26 homolog A (yeast)	VPS26A	chr10q21.1	9559	Hs.499925	-0.696927	-0.838189	0.986065	1.189	0.101772	0.451294	Lower in ERneg	0.325889	1		1.00182			Carroll_6h_E2_Induced
201808_s_at	BE732652	endoglin (Osler-Rendu-Weber syndrome 1)	ENG	chr9q33-q34.1	2022	Hs.76753	-1.62169	-1.36894	0.926074	1.14598	-0.229094	-0.359039	Higher in ERneg	0.359783	1		1.0012
201809_s_at	NM_000118	endoglin (Osler-Rendu-Weber syndrome 1)	ENG	chr9q33-q34.1	2022	Hs.76753	-0.764529	-0.195891	-0.0592754	0.718581	0.228545	0.0040413	Lower in ERneg	0.498388	1		-1.01243
201810_s_at	AL562152	SH3-domain binding protein 5 (BTK-associated)	SH3BP5	chr3p24.3	9467	Hs.257761	0.0356005	0.0286275	1.05264	-0.0848544	-1.54507	-0.424147	Higher in ERneg	0.335729	1		-1.03342				Carroll_ERbinding_within_50kb					Musgrove_Myc_Repressed
201811_x_at	NM_004844	SH3-domain binding protein 5 (BTK-associated)	SH3BP5	chr3p24.3	9467	Hs.257761	-0.899735	0.777757	0.993879	0.646235	-0.244059	0.506224	Lower in ERneg	0.30635	1		1.0422				Carroll_ERbinding_within_50kb					Musgrove_Myc_Repressed
201812_s_at	NM_019059	translocase of outer mitochondrial membrane 7 homolog (yeast) /// hypothetical protein LOC201725	TOMM7 /// LOC201725	chr7p15.3 /// chr4q32.1	201725 /// 54543	Hs.380920	-1.73684	0.201614	1.06772	0.820329	0.662813	0.58242	Lower in ERneg	0.280142	1		1.06807							ER_B
201813_s_at	AI654161	TBC1 domain family, member 5	TBC1D5	chr3p24.3	9779	Hs.475629	0.45453	1.1171	-0.528966	0.106819	-0.276765	0.0394571	Lower in ERneg	0.484263	1		1.00693			Carroll_6h_E2_Induced								DirectMycbinding.DOWN
201814_at	AI300084	TBC1 domain family, member 5	TBC1D5	chr3p24.3	9779	Hs.475629	-0.223447	1.72503	-0.565549	0.340198	2.15187	1.24414	Lower in ERneg	0.106725	1		1.05814											DirectMycbinding.DOWN
201815_s_at	NM_014744	TBC1 domain family, member 5	TBC1D5	chr3p24.3	9779	Hs.475629	0.299266	0.177298	-0.256303	1.19409	0.0109562	0.340625	Lower in ERneg	0.366693	1		1.00296											DirectMycbinding.DOWN
201816_s_at	NM_001483	glioblastoma amplified sequence	GBAS	chr7p12	2631	Hs.437367	-1.74706	1.08132	0.718336	0.6669	1.70222	0.925027	Lower in ERneg	0.177476	1		1.19146			Carroll_6h_E2_Induced
201817_at	NM_014671	ubiquitin protein ligase E3C	UBE3C	chr7q36.3	9690	Hs.118351	-0.885605	-0.179549	-0.582987	-0.195201	-1.43557	-1.64961	Higher in ERneg	0.0495118	1		-1.07713
201818_at	NM_024830	hypothetical protein FLJ12443	FLJ12443	chr5p15.33	79888	Hs.368853	-0.547556	-0.219361	-0.600872	0.585803	-1.89102	-1.63919	Higher in ERneg	0.050587	1		-1.07423				Carroll_ERbinding_within_50kb
201819_at	NM_005505	scavenger receptor class B, member 1	SCARB1	chr12q24.31	949	Hs.298813	-1.90953	-0.766457	-0.0976959	-0.821324	-2.40208	-2.67351	Higher in ERneg	0.00375305	0.188332		-1.19074				Carroll_ERbinding_within_50kb				Oh.E2.Induced		Bild_MYC_Induced
201820_at	NM_000424	keratin 5 (epidermolysis bullosa simplex, Dowling-Meara/Kobner/Weber-Cockayne types)	KRT5	chr12q12-q13	3852	Hs.433845	-3.01445	-1.24848	-2.85655	-3.17995	-4.16613	-5.78372	Higher in ERneg	3.65332e-09	2.97804e-06	ERA gene	-3.41831
201821_s_at	BC004439	translocase of inner mitochondrial membrane 17 homolog A (yeast)	TIMM17A	chr1q32.1	10440	Hs.20716	-1.16566	-0.708271	0.794086	1.91501	-0.251592	0.159356	Lower in ERneg	0.436694	1		1.03368	Musgrove_E2_Induced		Carroll_6h_E2_Induced
201822_at	NM_006335	translocase of inner mitochondrial membrane 17 homolog A (yeast)	TIMM17A	chr1q32.1	10440	Hs.20716	0.367752	-0.790916	-0.394445	0.478712	-0.786408	-0.714268	Higher in ERneg	0.237531	1		-1.00961	Musgrove_E2_Induced								Musgrove_Myc_Induced
201823_s_at	NM_004290	ring finger protein 14	RNF14	chr5q23.3-q31.1	9604	Hs.508993	1.40818	0.816911	1.18698	2.74912	3.26478	3.71389	Lower in ERneg	0.000102048	0.0109746		1.27636			Carroll_6h_E2_Induced				ER_B
201824_at	AB022663	ring finger protein 14	RNF14	chr5q23.3-q31.1	9604	Hs.508993	1.39961	2.38263	0.759326	1.6417	2.51332	3.63985	Lower in ERneg	0.000136399	0.013853		1.25387							ER_B
201825_s_at	AL572542	saccharopine dehydrogenase (putative)	SCCPDH	chr1q44	51097	Hs.498397	3.19019	2.92266	4.0391	1.72119	6.03252	8.49882	Lower in ERneg	9.57679e-18	3.76608e-13	ERA gene	2.10079				Carroll_ERbinding_within_50kb					Musgrove_Myc_Repressed																Bild.E2F3.Induced
201826_s_at	NM_016002	saccharopine dehydrogenase (putative)	SCCPDH	chr1q44	51097	Hs.498397	3.2848	2.76599	3.60082	1.21334	6.5171	6.45528	Lower in ERneg	5.40088e-11	1.11784e-07	ERA gene	1.80445				Carroll_ERbinding_within_50kb					Musgrove_Myc_Repressed
201827_at	AF113019	SWI/SNF related, matrix associated, actin dependent regulator of chromatin, subfamily d, member 2	SMARCD2	chr17q23-q24	6603	Hs.250581	1.41186	-0.313246	0.0188001	0.428295	2.52755	2.01561	Lower in ERneg	0.0219204	0.709191		1.12205			Carroll_6h_E2_Repressed
201828_x_at	NM_003928	CAAX box 1	CXX1	chrXq26	8933	Hs.522789	0.963251	-1.4344	-0.461142	-1.40947	-2.25305	-1.72939	Higher in ERneg	0.0418694	1		-1.10501									Musgrove_Myc_Repressed
201829_at	AW263232	neuroepithelial cell transforming gene 1	NET1	chr10p15	10276	Hs.25155	-0.089818	0.459761	1.03137	0.668018	1.58502	1.88898	Lower in ERneg	0.0294476	0.878959		1.15161				Carroll_ERbinding_within_50kb
201830_s_at	NM_005863	neuroepithelial cell transforming gene 1	NET1	chr10p15	10276	Hs.25155	-0.503659	-1.8148	0.900722	0.203717	0.303469	-0.0374327	Higher in ERneg	0.48507	1		-1.00994			Carroll_6h_E2_Induced	Carroll_ERbinding_within_50kb																					Bild.E2F3.Repressed
201831_s_at	BE875592	vesicle docking protein p115	VDP	chr4q21.1	8615	Hs.292689	1.29879	-1.07522	-0.0363795	0.750539	-0.98532	-0.297157	Higher in ERneg	0.383173	1		-1.03363			Carroll_6h_E2_Induced
201832_s_at	NM_003715	vesicle docking protein p115	VDP	chr4q21.1	8615	Hs.292689	2.47479	-0.218985	-0.70537	0.809625	0.0840125	0.741391	Lower in ERneg	0.229228	1		1.02255			Carroll_6h_E2_Induced
201833_at	NM_001527	histone deacetylase 2	HDAC2	chr6q21	3066	Hs.3352	-2.35127	-2.93451	-2.92404	-1.68689	-4.33141	-6.51138	Higher in ERneg	3.72305e-11	8.8733e-08	ERA gene	-1.54167			Carroll_6h_E2_Induced	Carroll_ERbinding_within_50kb					Musgrove_Myc_Induced																	1	1			chr6q21
201834_at	BC001007	protein kinase, AMP-activated, beta 1 non-catalytic subunit	PRKAB1	chr12q24.1	5564	Hs.6061	2.40976	-0.14362	2.03538	0.934587	4.02199	3.82018	Lower in ERneg	6.66783e-05	0.00786634	ERA gene	1.13489			Carroll_6h_E2_Repressed
201835_s_at	NM_006253	protein kinase, AMP-activated, beta 1 non-catalytic subunit	PRKAB1	chr12q24.1	5564	Hs.6061	2.15509	-0.793967	2.79694	1.2256	2.71958	3.24421	Lower in ERneg	0.000588876	0.0442502		1.12038
201836_s_at	AU154740	suppressor of Ty 7 (S. cerevisiae)-like	SUPT7L	chr2pter-p25.1	9913	Hs.6232	-1.31141	0.997602	-0.755055	-1.60771	2.00426	-0.266269	Higher in ERneg	0.395016	1		-1.00343									Musgrove_Myc_Repressed																					chr2p23
201837_s_at	AF197954	suppressor of Ty 7 (S. cerevisiae)-like	SUPT7L	chr2pter-p25.1	9913	Hs.6232	-1.90631	0.0442394	-1.59922	-2.29531	-1.82192	-3.22636	Higher in ERneg	0.000626886	0.0465203		-1.14753																														chr2p23
201838_s_at	NM_014860	suppressor of Ty 7 (S. cerevisiae)-like	SUPT7L	chr2pter-p25.1	9913	Hs.6232	2.19901	-1.42139	0.830678	-1.58343	0.18428	0.0408269	Lower in ERneg	0.483717	1		1.00564																														chr2p23
201839_s_at	NM_002354	tumor-associated calcium signal transducer 1	TACSTD1	chr2p21	4072	Hs.692	-0.829215	-0.659473	-1.83199	-0.760214	0.134949	-1.59133	Higher in ERneg	0.0557674	1		-1.13746																														chr2p21
201840_at	NM_006156	neural precursor cell expressed, developmentally down-regulated 8	NEDD8	chr14q11.2	4738	Hs.531064	1.11754	0.275639	3.96195	2.24652	2.19653	3.64543	Lower in ERneg	0.000133473	0.0136111		1.16886							ER_B																							chr14q11
201841_s_at	NM_001540	heat shock 27kDa protein 1	HSPB1	chr7q11.23	3315	Hs.520973	3.54484	0.327049	3.38725	2.12596	3.64748	4.52645	Lower in ERneg	2.9991e-06	0.000638664	ERA gene	2.04392				Carroll_ERbinding_within_50kb																				MCA.Xu.top250.E2F1_B.in.MCF7.cells
201842_s_at	AI826799	EGF-containing fibulin-like extracellular matrix protein 1	EFEMP1	chr2p16	2202	Hs.76224	1.05226	-1.14322	0.446519	0.206332	1.26561	1.12741	Lower in ERneg	0.129785	1		-1.02831																														chr2p16
201843_s_at	NM_004105	EGF-containing fibulin-like extracellular matrix protein 1	EFEMP1	chr2p16	2202	Hs.76224	0.474424	-0.250954	0.852772	0.26071	0.756579	1.11186	Lower in ERneg	0.1331	1		-1.0092																														chr2p16
201844_s_at	W84482	RING1 and YY1 binding protein	RYBP	chr3p13	23429	Hs.7910	1.82194	1.0758	1.46833	0.766033	0.669705	2.36021	Lower in ERneg	0.00913221	0.373053		1.11223			Carroll_6h_E2_Induced						Musgrove_Myc_Repressed
201845_s_at	AB029551	RING1 and YY1 binding protein	RYBP	chr3p13	23429	Hs.7910	1.04401	2.01296	1.86686	1.18842	2.31164	3.79594	Lower in ERneg	7.35438e-05	0.00848543	ERA gene	1.23114									Musgrove_Myc_Repressed
201846_s_at	NM_012234	RING1 and YY1 binding protein	RYBP	chr3p13	23429	Hs.7910	0.592795	0.52365	2.15747	0.636156	-0.289201	1.5114	Lower in ERneg	0.065343	1		1.07753
201847_at	NM_000235	lipase A, lysosomal acid, cholesterol esterase (Wolman disease)	LIPA	chr10q23.2-q23.3	3988	Hs.127445	1.07245	-0.280658	-0.0508208	0.548883	1.98133	1.6665	Lower in ERneg	0.0478073	1		1.16997
201848_s_at	U15174	BCL2/adenovirus E1B 19kDa interacting protein 3	BNIP3	chr10q26.3	664	Hs.144873	-1.24698	-1.58666	-0.199307	-0.365477	-1.58026	-2.1107	Higher in ERneg	0.0173992	0.600495		-1.2456											DirectMycbinding.UP
201849_at	NM_004052	BCL2/adenovirus E1B 19kDa interacting protein 3	BNIP3	chr10q26.3	664	Hs.144873	-1.06767	0.00802752	-0.559855	-0.347509	-0.795167	-1.26505	Higher in ERneg	0.102927	1		-1.17855											DirectMycbinding.UP
201850_at	NM_001747	capping protein (actin filament), gelsolin-like	CAPG	chr2p11.2	822	Hs.516155	-0.209585	-0.334021	1.43069	0.0190134	0.368045	0.857579	Lower in ERneg	0.195562	1		1.05722			Carroll_6h_E2_Repressed								DirectMycbinding.DOWN
201851_at	NM_003025	SH3-domain GRB2-like 1	SH3GL1	chr19p13.3	6455	Hs.97616	0.201868	0.419587	-0.536677	0.113723	0.247816	0.0901115	Lower in ERneg	0.464099	1		1.00774			Carroll_6h_E2_Repressed	Carroll_ERbinding_within_50kb																					Bild.E2F3.Induced
201852_x_at	AI813758	collagen, type III, alpha 1 (Ehlers-Danlos syndrome type IV, autosomal dominant)	COL3A1	chr2q31	1281	Hs.443625	1.19318	0.616714	1.86147	1.06543	0.975287	2.5231	Lower in ERneg	0.00581633	0.264476		1.20746
201853_s_at	NM_021873	cell division cycle 25B	CDC25B	chr20p13	994	Hs.153752	-0.701048	-0.794615	-2.59805	-1.62946	-3.84891	-4.82623	Higher in ERneg	6.95696e-07	0.000200672	ERA gene	-1.47642										Bild_MYC_Repressed									MCA.Baliciunate_E2F4.G0_B							1	1	1
201854_s_at	AI744148	ATM/ATR-Substrate Chk2-Interacting Zn2+-finger protein	ASCIZ	chr16q23.2	23300	Hs.16349	0.199648	-1.11553	0.687778	0.0559467	-2.34547	-1.00899	Higher in ERneg	0.156491	1		-1.06108
201855_s_at	NM_015251	ATM/ATR-Substrate Chk2-Interacting Zn2+-finger protein	ASCIZ	chr16q23.2	23300	Hs.16349	0.0939848	0.658562	0.672231	0.61313	1.35722	1.6493	Lower in ERneg	0.0495428	1		1.09761			Carroll_6h_E2_Induced
201856_s_at	BC000376	zinc finger RNA binding protein	ZFR	chr5p13.3	51663	Hs.435231	-0.505117	-1.92824	-0.47089	-2.07386	-2.02438	-2.68965	Higher in ERneg	0.00357632	0.1817		-1.15204			Carroll_6h_E2_Induced
201857_at	NM_016107	zinc finger RNA binding protein	ZFR	chr5p13.3	51663	Hs.435231	-0.501184	-0.0960233	-1.55386	-0.813581	-1.76594	-2.41712	Higher in ERneg	0.00782191	0.33188		-1.10444		Carroll_3h_E2_Induced	Carroll_6h_E2_Induced
201858_s_at	J03223	proteoglycan 1, secretory granule	PRG1	chr10q22.1	5552	Hs.1908	-1.10171	-3.12725	-0.464519	0.234046	-2.1237	-1.96314	Higher in ERneg	0.024815	0.777007		-1.23487											DirectMycbinding.DOWN
201859_at	NM_002727	proteoglycan 1, secretory granule	PRG1	chr10q22.1	5552	Hs.1908	-0.708633	-2.66718	-1.21472	-0.547009	-2.23453	-3.25507	Higher in ERneg	0.000566817	0.0430588		-1.29018											DirectMycbinding.DOWN
201860_s_at	NM_000930	plasminogen activator, tissue	PLAT	chr8p12	5327	Hs.491582	2.09356	1.88089	1.62201	0.530386	4.11896	4.92625	Lower in ERneg	4.19124e-07	0.000134548	ERA gene	1.83692										Bild_MYC_Repressed															Bild.E2F3.Repressed
201861_s_at	BF965566	leucine rich repeat (in FLII) interacting protein 1	LRRFIP1	chr2q37.3	9208	Hs.471779	1.84649	2.78518	1.54631	1.42295	2.33491	4.15013	Lower in ERneg	1.66142e-05	0.0025456	ERA gene	1.19468			Carroll_6h_E2_Induced
201862_s_at	NM_004735	leucine rich repeat (in FLII) interacting protein 1	LRRFIP1	chr2q37.3	9208	Hs.471779	1.59603	2.59747	3.11529	2.60017	3.37662	5.90171	Lower in ERneg	1.79871e-09	1.64499e-06	ERA gene	1.42355			Carroll_6h_E2_Induced
201863_at	NM_014077	family with sequence similarity 32, member A	FAM32A	chr19pter-p13.3	26017	Hs.4766	-1.19071	0.20588	-0.869819	-0.635124	2.52981	-0.0446064	Higher in ERneg	0.482211	1		-1.00088				Carroll_ERbinding_within_50kb
201864_at	NM_001493	GDP dissociation inhibitor 1	GDI1	chrXq28	2664	Hs.74576	2.45232	1.44529	0.762093	0.918696	1.30057	2.71437	Lower in ERneg	0.00332006	0.171725		1.12158									Musgrove_Myc_Repressed
201865_x_at	AI432196	nuclear receptor subfamily 3, group C, member 1 (glucocorticoid receptor)	NR3C1	chr5q31.3	2908	Hs.122926	0.687008	0.105652	0.420494	0.644794	0.972251	1.29663	Lower in ERneg	0.0973796	1		1.1024								Oh.E2.Repressed			DirectMycbinding.DOWN																			chr5q31
201866_s_at	NM_000176	nuclear receptor subfamily 3, group C, member 1 (glucocorticoid receptor)	NR3C1	chr5q31.3	2908	Hs.122926	-0.505709	-0.495898	1.22634	1.65703	1.05222	1.48669	Lower in ERneg	0.0685488	1		1.07891								Oh.E2.Repressed			DirectMycbinding.DOWN																			chr5q31
201867_s_at	AW968555	transducin (beta)-like 1X-linked	TBL1X	chrXp22.3	6907	Hs.495656	0.957359	-0.214551	1.0635	-0.520693	1.00603	1.34264	Lower in ERneg	0.0896937	1		1.11521
201868_s_at	AI082187	transducin (beta)-like 1X-linked	TBL1X	chrXp22.3	6907	Hs.495656	1.82644	0.087241	1.34301	-0.4966	1.38124	2.10952	Lower in ERneg	0.0174497	0.601499		1.09647
201869_s_at	BF593932	transducin (beta)-like 1X-linked	TBL1X	chrXp22.3	6907	Hs.495656	1.91895	-0.0664803	0.846219	0.604689	1.59344	2.25799	Lower in ERneg	0.011973	0.457037		1.10491
201870_at	NM_006809	translocase of outer mitochondrial membrane 34	TOMM34	---	10953	Hs.517066	-0.13119	-0.794199	-0.0409723	-0.557727	-3.46947	-1.86327	Higher in ERneg	0.0312125	0.917937		-1.11023
201871_s_at	NM_015853	unknown protein LOC51035	LOC51035	chr11q12.3	51035	Hs.351296	-1.07362	0.970142	1.52499	-0.382345	1.193	1.45181	Lower in ERneg	0.0732775	1		1.04222	Musgrove_E2_Repressed		Carroll_6h_E2_Repressed
201872_s_at	AI002002	ATP-binding cassette, sub-family E (OABP), member 1	ABCE1	chr4q31	6059	Hs.12013	-1.0683	-0.65487	-2.17827	-1.33405	-2.36611	-3.64923	Higher in ERneg	0.000131514	0.0134667		-1.33365	Musgrove_E2_Induced	Carroll_3h_E2_Induced	Carroll_6h_E2_Induced						Musgrove_Myc_Induced	Bild_MYC_Induced
201873_s_at	NM_002940	ATP-binding cassette, sub-family E (OABP), member 1	ABCE1	chr4q31	6059	Hs.12013	-1.75609	-0.0177464	-2.09081	-0.862188	-2.03607	-3.28096	Higher in ERneg	0.000517265	0.0401209		-1.23507	Musgrove_E2_Induced	Carroll_3h_E2_Induced	Carroll_6h_E2_Induced						Musgrove_Myc_Induced	Bild_MYC_Induced
201874_at	BF978611	myelin protein zero-like 1	MPZL1	chr1q24.2	9019	Hs.493919	-0.923551	-0.917322	-0.383032	-0.572705	-2.41063	-2.50422	Higher in ERneg	0.00613617	0.275725		-1.16203
201875_s_at	NM_024569	myelin protein zero-like 1	MPZL1	chr1q24.2	9019	Hs.493919	-1.48849	-0.985847	-2.20125	-2.15762	-2.98266	-4.51836	Higher in ERneg	3.1161e-06	0.000660004	ERA gene	-1.28886
201876_at	NM_000305	paraoxonase 2	PON2	chr7q21.3	5445	Hs.530077	-1.29202	1.9223	0.318995	0.223137	0.41672	0.553042	Lower in ERneg	0.290117	1		1.02035									Musgrove_Myc_Induced
201877_s_at	NM_002719	protein phosphatase 2, regulatory subunit B (B56), gamma isoform	PPP2R5C	chr14q32	5527	Hs.368264	0.267308	-1.22392	-1.168	-1.45531	2.61824	-0.391055	Higher in ERneg	0.347878	1		1.03814			Carroll_6h_E2_Induced						Musgrove_Myc_Repressed																					chr3p21
201878_at	N25546	ariadne homolog, ubiquitin-conjugating enzyme E2 binding protein, 1 (Drosophila)	ARIH1	chr15q24	25820	Hs.268787	-1.72802	-0.147899	-2.07473	-1.91184	-0.467994	-2.39026	Higher in ERneg	0.00841826	0.351183		-1.08365			Carroll_6h_E2_Induced
201879_at	AI694332	ariadne homolog, ubiquitin-conjugating enzyme E2 binding protein, 1 (Drosophila)	ARIH1	chr15q24	25820	Hs.268787	0.608984	-0.389217	-0.103124	-0.7663	-0.240066	-0.341189	Higher in ERneg	0.366481	1		1.00933			Carroll_6h_E2_Induced						Musgrove_Myc_Repressed
201880_at	AL040708	Ariadne homolog, ubiquitin-conjugating enzyme E2 binding protein, 1 (Drosophila)	ARIH1	chr15q24	25820	Hs.268787	-0.300282	0.418824	-0.0613424	-0.0151783	1.32169	0.846242	Lower in ERneg	0.198709	1		1.13021			Carroll_6h_E2_Induced
201881_s_at	NM_005744	ariadne homolog, ubiquitin-conjugating enzyme E2 binding protein, 1 (Drosophila)	ARIH1	chr15q24	25820	Hs.268787	-1.87976	-1.85886	-1.26646	-0.712364	-2.079	-3.40235	Higher in ERneg	0.00033405	0.0282476		-1.13124
201882_x_at	AI492393	UDP-Gal:betaGlcNAc beta 1,4- galactosyltransferase, polypeptide 1	B4GALT1	chr9p13	2683	Hs.272011	-0.346264	-1.90286	-0.662639	-0.555811	-1.80743	-2.36074	Higher in ERneg	0.00911916	0.372773		-1.04413								Oh.E2.Induced			DirectMycbinding.DOWN
201883_s_at	D29805	UDP-Gal:betaGlcNAc beta 1,4- galactosyltransferase, polypeptide 1	B4GALT1	chr9p13	2683	Hs.272011	-1.3857	0.981127	-0.155886	-0.790317	-0.519582	-0.792908	Higher in ERneg	0.213916	1		-1.02869								Oh.E2.Induced			DirectMycbinding.DOWN
201884_at	NM_004363	carcinoembryonic antigen-related cell adhesion molecule 5	CEACAM5	chr19q13.1-q13.2	1048	Hs.220529	1.52868	1.36968	0.68616	1.17575	3.80505	3.91137	Lower in ERneg	4.58877e-05	0.0057951	ERA gene	2.92685			Carroll_6h_E2_Repressed
201885_s_at	NM_000398	cytochrome b5 reductase 3	CYB5R3	chr22q13.31-qter|22q13.2-q13.31	1727	Hs.517666	-0.957521	-1.29168	-0.107234	-0.24373	-1.69955	-1.92588	Higher in ERneg	0.0270599	0.827252		-1.09832			Carroll_6h_E2_Repressed	Carroll_ERbinding_within_50kb					Musgrove_Myc_Repressed
201886_at	NM_025230	WD repeat domain 23	WDR23	chr14q11.2	80344	Hs.525251	3.04143	1.13413	3.58133	2.622	3.12164	6.00301	Lower in ERneg	9.6848e-10	1.02015e-06	ERA gene	1.20886			Carroll_6h_E2_Repressed																											chr14q11
201887_at	NM_001560	interleukin 13 receptor, alpha 1	IL13RA1	chrXq24	3597	Hs.496646	2.41214	1.42844	0.817896	0.168045	2.74286	3.38496	Lower in ERneg	0.00035594	0.0297434		1.2076
201888_s_at	U81379	interleukin 13 receptor, alpha 1	IL13RA1	chrXq24	3597	Hs.496646	2.07107	-0.786552	1.0315	1.02839	1.52808	2.15979	Lower in ERneg	0.0153946	0.549443		1.12591
201889_at	NM_014888	family with sequence similarity 3, member C	FAM3C	chr7q22.1-q31.1	10447	Hs.434053	-2.18154	-1.55878	-0.504195	0.852381	-1.08602	-1.59168	Higher in ERneg	0.0557283	1		-1.07966						ER_B
201890_at	BE966236	ribonucleotide reductase M2 polypeptide	RRM2	chr2p25-p24	6241	Hs.226390	-0.632956	-1.41915	-1.57079	1.60263	-0.254099	-0.897348	Higher in ERneg	0.184767	1		-1.0694													VERNELL_PRB_CLSTR1			SGCGSSAAA_V.E2F1DP2_01	V.E2F1_Q6	V.E2F4DP2_01			MCA.Black.2005.Top.100.E2F1.induced.genes.SupplTable2	MCA.Black.2005.Top.100.E2F3.induced.genes.SupplTable3			Bild.E2F3.Induced					chr2p25
201891_s_at	NM_004048	beta-2-microglobulin	B2M	chr15q21-q22.2	567	Hs.534255	1.75792	-0.547788	-2.84807	-0.477686	-0.47434	-0.694091	Higher in ERneg	0.243813	1		-1.05294																							MCA.Xu_Table.S4.Top.ranked.E2F.promoters_combined.E2F1..E2F4..or.E2F6.in.all.5.cell.types
201892_s_at	NM_000884	IMP (inosine monophosphate) dehydrogenase 2	IMPDH2	chr3p21.2	3615	Hs.476231	2.02034	1.46901	1.72134	0.327789	4.25135	4.85991	Lower in ERneg	5.87203e-07	0.000174185	ERA gene	1.34368									Musgrove_Myc_Induced																					chr3p21
201893_x_at	AF138300	decorin	DCN	chr12q21.33	1634	Hs.156316	0.951423	-0.0613704	1.88206	1.35568	2.00121	2.99652	Lower in ERneg	0.00136541	0.0854786		1.27601
201894_s_at	NM_001920	signal sequence receptor, alpha (translocon-associated protein alpha)	SSR1	chr6p24.3	6745	Hs.114033	0.771339	-0.924533	-0.982807	-0.608344	-0.108509	-0.804026	Higher in ERneg	0.210691	1		-1.04387			Carroll_6h_E2_Induced
201895_at	NM_001654	v-raf murine sarcoma 3611 viral oncogene homolog	ARAF	chrXp11.4-p11.2	369	Hs.446641	1.64143	1.35058	1.65902	2.03192	3.99605	4.98566	Lower in ERneg	3.08752e-07	0.000106351	ERA gene	1.1162			Carroll_6h_E2_Repressed
201896_s_at	BC001425	proline/serine-rich coiled-coil 1	PSRC1	chr1p13.3	84722	Hs.405925	-2.07479	-1.40031	-2.13664	-1.52682	-2.57121	-4.36266	Higher in ERneg	6.42438e-06	0.00118889	ERA gene	-1.33207		Carroll_3h_E2_Repressed	Carroll_6h_E2_Repressed																							1		1	1
201897_s_at	NM_001826	CDC28 protein kinase regulatory subunit 1B	CKS1B	chr1q21.2	1163	Hs.374378	-1.80632	-1.78583	-1.60016	-0.934047	-3.67985	-4.63787	Higher in ERneg	1.76013e-06	0.000409569	ERA gene	-1.43443											DirectMycbinding.UP												MCA.Xu_Table.S4.Top.ranked.E2F.promoters_combined.E2F1..E2F4..or.E2F6.in.all.5.cell.types			1	1	1	1
201898_s_at	AI126625	ubiquitin-conjugating enzyme E2A (RAD6 homolog)	UBE2A	chrXq24-q25	7319	Hs.379466	-2.3846	-1.78898	-1.02538	0.138982	0.279589	-1.51448	Higher in ERneg	0.0649523	1		-1.08081
201899_s_at	NM_003336	ubiquitin-conjugating enzyme E2A (RAD6 homolog)	UBE2A	chrXq24-q25	7319	Hs.379466	-0.102876	-0.520123	-1.06856	-0.197991	0.326928	-0.619169	Higher in ERneg	0.267903	1		-1.0309									Musgrove_Myc_Repressed																Bild.E2F3.Induced
201900_s_at	NM_006066	aldo-keto reductase family 1, member A1 (aldehyde reductase)	AKR1A1	chr1p33-p32	10327	Hs.474584	-0.288945	0.555442	-0.762807	0.148542	1.9442	0.947922	Lower in ERneg	0.171584	1		1.02971			Carroll_6h_E2_Repressed	Carroll_ERbinding_within_50kb
201901_s_at	Z14077	YY1 transcription factor	YY1	chr14q	7528	Hs.388927	-0.0498617	-0.170741	0.689719	-1.90992	0.303326	-0.0431474	Higher in ERneg	0.482792	1		-1.01308																									Bild.E2F3.Induced
201902_s_at	BG390664	YY1 transcription factor	YY1	chr14q	7528	Hs.388927	2.96985	-2.56797	1.6032	1.13293	-0.285675	0.624111	Lower in ERneg	0.266277	1		1.02051
201903_at	NM_003365	ubiquinol-cytochrome c reductase core protein I	UQCRC1	chr3p21.3	7384	Hs.119251	1.25729	1.25562	0.34368	1.19636	2.26993	2.77272	Lower in ERneg	0.00277948	0.15028		1.13487			Carroll_6h_E2_Repressed																											chr3p21
201904_s_at	BF031714	CTD (carboxy-terminal domain, RNA polymerase II, polypeptide A) small phosphatase-like	CTDSPL	chr3p21.3	10217	Hs.475963	0.165344	2.2485	-0.0135154	0.391987	2.07822	1.84369	Lower in ERneg	0.0326141	0.948165		1.14142				Carroll_ERbinding_within_50kb							DirectMycbinding.UP																			chr3p21
201905_s_at	BF590317	CTD (carboxy-terminal domain, RNA polymerase II, polypeptide A) small phosphatase-like	CTDSPL	chr3p21.3	10217	Hs.475963	-0.933422	0.592451	0.239234	0.602188	0.354318	0.40333	Lower in ERneg	0.343353	1		1.00808				Carroll_ERbinding_within_50kb					Musgrove_Myc_Repressed		DirectMycbinding.UP																			chr3p21
201906_s_at	NM_005808	CTD (carboxy-terminal domain, RNA polymerase II, polypeptide A) small phosphatase-like	CTDSPL	chr3p21.3	10217	Hs.475963	0.750836	2.1898	0.681127	0.432175	2.78943	3.17687	Lower in ERneg	0.000744376	0.0531425		1.23142				Carroll_ERbinding_within_50kb					Musgrove_Myc_Repressed		DirectMycbinding.UP																			chr3p21
201907_x_at	U49262	dishevelled, dsh homolog 3 (Drosophila)	DVL3	chr3q27	1857	Hs.388116	1.00881	3.00175	0.535587	0.793205	-0.544636	1.42617	Lower in ERneg	0.0769091	1		1.03022
201908_at	NM_004423	dishevelled, dsh homolog 3 (Drosophila)	DVL3	chr3q27	1857	Hs.388116	-2.26792	2.12099	-0.677599	-0.509785	-0.980969	-0.631099	Higher in ERneg	0.263988	1		-1.08126																									Bild.E2F3.Induced
201909_at	NM_001008	ribosomal protein S4, Y-linked 1	RPS4Y1	chrYp11.3	6192	Hs.282376	-0.716141	0.343326	0.0816266	-2.01589	0.854259	-0.301753	Higher in ERneg	0.38142	1		1.19432
201910_at	BF213279	FERM, RhoGEF (ARHGEF) and pleckstrin domain protein 1 (chondrocyte-derived)	FARP1	chr13q32.2	10160	Hs.403917	-0.771504	-0.294884	-0.745906	-1.1835	0.587372	-0.690661	Higher in ERneg	0.244889	1		-1.07518									Musgrove_Myc_Repressed
201911_s_at	NM_005766	FERM, RhoGEF (ARHGEF) and pleckstrin domain protein 1 (chondrocyte-derived)	FARP1	chr13q32.2	10160	Hs.403917	-0.954557	-1.07439	0.630823	-0.38994	0.383339	-0.141013	Higher in ERneg	0.44393	1		1.01251	Musgrove_E2_Induced								Musgrove_Myc_Repressed
201912_s_at	NM_002094	G1 to S phase transition 1 /// G1 to S phase transition 1	GSPT1	chr16p13.1	2935	Hs.528780	-0.694647	-1.09974	1.71868	-0.289702	1.73347	0.750629	Lower in ERneg	0.226438	1		1.05843			Carroll_6h_E2_Induced				ER_B			Bild_MYC_Induced	DirectMycbinding.UP						V.E2F1_Q6	V.E2F4DP2_01												chr16p13
201913_s_at	NM_025233	Coenzyme A synthase	COASY	chr17q12-q21	80347	Hs.296422	2.24118	2.53814	1.39329	0.342225	2.81633	3.91071	Lower in ERneg	4.6012e-05	0.00580565	ERA gene	1.32696
201914_s_at	AK001465	SEC63-like (S. cerevisiae)	SEC63	chr6q21	11231	Hs.529957	-1.95956	-2.40422	-1.88396	-1.00685	-2.46098	-4.25208	Higher in ERneg	1.05899e-05	0.00177589	ERA gene	-1.30264																														chr6q21
201915_at	AI806665	SEC63-like (S. cerevisiae)	SEC63	chr6q21	11231	Hs.529957	-0.96831	-0.333056	-0.891788	0.00584851	-0.629918	-1.31473	Higher in ERneg	0.0943	1		-1.06792																														chr6q21
201916_s_at	NM_007214	SEC63-like (S. cerevisiae)	SEC63	chr6q21	11231	Hs.529957	-1.95987	-0.781971	-2.18634	-0.366077	-2.02457	-3.48555	Higher in ERneg	0.000245561	0.0221266		-1.25671			Carroll_6h_E2_Induced																											chr6q21
201917_s_at	AI694452	solute carrier family 25, member 36	SLC25A36	chr3q23	55186	Hs.144130	-1.51339	-0.413028	-0.982535	-2.71051	-0.894975	-2.17255	Higher in ERneg	0.0149069	0.53601		-1.1682			Carroll_6h_E2_Induced	Carroll_ERbinding_within_50kb	Carroll_Promoter Proximal	ER_B	ER_B
201918_at	AI927944	Solute carrier family 25, member 36	SLC25A36	chr3q23	55186	Hs.144130	-1.44589	0.978564	-0.702162	-3.8613	-0.292896	-1.33869	Higher in ERneg	0.0903352	1		-1.10217		Carroll_3h_E2_Induced	Carroll_6h_E2_Induced	Carroll_ERbinding_within_50kb	Carroll_Promoter Proximal	ER_B	ER_B
201919_at	AL049246	Solute carrier family 25, member 36	SLC25A36	chr3q23	55186	Hs.144130	-0.702329	0.709408	-1.45845	-1.16989	1.06399	-0.509467	Higher in ERneg	0.305212	1		-1.02858			Carroll_6h_E2_Induced	Carroll_ERbinding_within_50kb	Carroll_Promoter Proximal	ER_B	ER_B
201920_at	NM_005415	solute carrier family 20 (phosphate transporter), member 1	SLC20A1	chr2q11-q14	6574	Hs.187946	2.21889	-0.496691	2.04942	0.886571	0.0333885	1.59345	Lower in ERneg	0.0555291	1		1.06476		Carroll_3h_E2_Induced							Musgrove_Myc_Induced
201921_at	NM_004125	guanine nucleotide binding protein (G protein), gamma 10 /// hypothetical protein LOC552891	GNG10 /// LOC552891	chr9q31.3	2790 /// 552891	Hs.534196	-1.66286	0.669727	-0.910838	-1.18753	2.5935	-0.270444	Higher in ERneg	0.393409	1		1.03008									Musgrove_Myc_Repressed		DirectMycbinding.UP
201922_at	NM_014886	TGF beta-inducible nuclear protein 1	TINP1	chr5q13.3	10412	Hs.482526	0.79811	1.39312	2.20073	1.1176	3.30655	4.34193	Lower in ERneg	7.06187e-06	0.00128173	ERA gene	1.27724		Carroll_3h_E2_Induced	Carroll_6h_E2_Induced						Musgrove_Myc_Induced																					chr5q13
201923_at	NM_006406	peroxiredoxin 4	PRDX4	chrXp22.11	10549	Hs.83383	-2.53816	-2.07798	-1.46892	-0.0203576	-3.55915	-3.82101	Higher in ERneg	6.64544e-05	0.00784782	ERA gene	-1.36478									Musgrove_Myc_Induced	Bild_MYC_Induced
201924_at	NM_005935	AF4/FMR2 family, member 1	AFF1	chr4q21	4299	Hs.480190	1.34102	1.98722	2.11741	1.07857	4.93214	5.64459	Lower in ERneg	8.27896e-09	5.56531e-06	ERA gene	1.32365		Carroll_3h_E2_Induced	Carroll_6h_E2_Induced
201925_s_at	NM_000574	decay accelerating factor for complement (CD55, Cromer blood group system)	DAF	chr1q32	1604	Hs.527653	-1.81882	-0.154834	-0.423201	-1.0271	1.41762	-0.59302	Higher in ERneg	0.276584	1		1.07356	Musgrove_E2_Repressed			Carroll_ERbinding_within_50kb				Oh.E2.Repressed		Bild_MYC_Induced
201926_s_at	BC001288	decay accelerating factor for complement (CD55, Cromer blood group system)	DAF	chr1q32	1604	Hs.527653	-0.687736	-1.07565	0.319433	-0.615032	0.86716	0.0253196	Lower in ERneg	0.4899	1		1.0577				Carroll_ERbinding_within_50kb				Oh.E2.Repressed		Bild_MYC_Induced
201927_s_at	BG292559	plakophilin 4	PKP4	chr2q23-q31	8502	Hs.407580	0.5365	-0.265715	2.53578	-0.57248	3.24316	2.17131	Lower in ERneg	0.014954	0.537374		1.19561
201928_at	AA194254	plakophilin 4	PKP4	chr2q23-q31	8502	Hs.407580	-0.355315	1.27347	1.12238	-0.0537499	3.05943	2.57627	Lower in ERneg	0.0049936	0.23546		1.18743
201929_s_at	NM_003628	plakophilin 4	PKP4	chr2q23-q31	8502	Hs.407580	0.660969	0.374949	1.38381	0.615551	3.45481	3.47691	Lower in ERneg	0.000253614	0.0226668		1.2263			Carroll_6h_E2_Induced
201930_at	NM_005915	MCM6 minichromosome maintenance deficient 6 (MIS5 homolog, S. pombe) (S. cerevisiae)	MCM6	chr2q21	4175	Hs.444118	-2.59435	-0.672514	-2.84982	-2.04331	-3.32314	-5.31671	Higher in ERneg	5.28288e-08	2.49425e-05	ERA gene	-1.3861	Musgrove_E2_Induced		Carroll_6h_E2_Induced				ER_B		Musgrove_Myc_Induced							SGCGSSAAA_V.E2F1DP2_01	V.E2F1_Q6	V.E2F4DP2_01	MCA.Baliciunate_E2F4.G0_B	MCA.Ren.E2F4_B.NOT.E2F1_B	MCA.Black.2005.Top.100.E2F1.induced.genes.SupplTable2	MCA.Black.2005.Top.100.E2F3.induced.genes.SupplTable3		MCA.Xu.top250.E2F1_B.in.MCF7.cells	Bild.E2F3.Induced	1	1	1
201931_at	NM_000126	electron-transfer-flavoprotein, alpha polypeptide (glutaric aciduria II)	ETFA	chr15q23-q25	2108	Hs.39925	-0.413531	-1.9015	-1.93658	-0.275314	0.453892	-1.4261	Higher in ERneg	0.0769192	1		-1.06048				Carroll_ERbinding_within_50kb
201932_at	NM_006369	leucine rich repeat containing 41	LRRC41	chr1p34.1	10489	Hs.144941	-0.899221	-0.904764	-0.3885	-0.589155	-0.909286	-1.53259	Higher in ERneg	0.0626881	1		-1.06293			Carroll_6h_E2_Repressed																											chr1p34
201933_at	NM_002768	procollagen (type III) N-endopeptidase	PCOLN3	chr16q24.3	5119	Hs.567313	1.12766	-0.346227	-0.909192	1.51302	-1.29496	-0.192293	Higher in ERneg	0.423756	1		-1.0057			Carroll_6h_E2_Repressed																							1		1
201934_at	N92524	Transmembrane protein 113	TMEM113	chr3p21.2	80335	Hs.194110	0.702393	-0.417605	-1.27214	-1.38432	1.35197	-0.279856	Higher in ERneg	0.389794	1		-1.00918																														chr3p21
201935_s_at	AI768122	eukaryotic translation initiation factor 4 gamma, 3	EIF4G3	chr1p36.12	8672	Hs.467084	0.937168	2.71812	-0.396442	-0.825012	1.58974	1.1621	Lower in ERneg	0.122597	1		1.06343			Carroll_6h_E2_Induced
201936_s_at	NM_003760	eukaryotic translation initiation factor 4 gamma, 3	EIF4G3	chr1p36.12	8672	Hs.467084	1.19249	3.51538	-0.741745	-0.396306	1.86376	1.3701	Lower in ERneg	0.0853286	1		1.03911
201937_s_at	NM_012100	aspartyl aminopeptidase	DNPEP	chr2q35	23549	Hs.258551	2.29209	-0.0852952	2.19555	2.18489	3.79389	4.37809	Lower in ERneg	5.9862e-06	0.00112099	ERA gene	1.22034				Carroll_ERbinding_within_50kb
201938_at	NM_004642	CDK2-associated protein 1	CDK2AP1	chr12q24.31	8099	Hs.433201	-3.08251	-2.04453	-3.20883	-1.62352	-3.55363	-6.11802	Higher in ERneg	4.73724e-10	5.99215e-07	ERA gene	-1.39413				Carroll_ERbinding_within_50kb																						1	1	1
201939_at	NM_006622	polo-like kinase 2 (Drosophila)	PLK2	chr5q12.1-q13.2	10769	Hs.398157	2.45617	0.806786	-0.0726757	0.446888	3.70577	2.15057	Lower in ERneg	0.0157552	0.558259		1.55542								Oh.E2.Repressed	Musgrove_Myc_Repressed																					chr5q12
201940_at	AA897514	carboxypeptidase D	CPD	chr17p11.1-q11.2	1362	Hs.446079	1.10985	-0.3599	0.971967	1.42659	2.87115	3.028	Lower in ERneg	0.00123087	0.0789629		1.28693				Carroll_ERbinding_within_50kb
201941_at	BE349147	carboxypeptidase D	CPD	chr17p11.1-q11.2	1362	Hs.446079	2.28751	-0.245998	1.09239	1.56717	2.88433	3.12346	Lower in ERneg	0.000893687	0.0613875		1.3398				Carroll_ERbinding_within_50kb
201942_s_at	D85390	carboxypeptidase D	CPD	chr17p11.1-q11.2	1362	Hs.446079	0.940503	-1.26246	0.854107	1.47429	1.28792	1.51812	Lower in ERneg	0.0644921	1		1.15436				Carroll_ERbinding_within_50kb
201943_s_at	NM_001304	carboxypeptidase D	CPD	chr17p11.1-q11.2	1362	Hs.446079	0.232124	-0.80195	0.245386	1.47313	1.63373	1.42604	Lower in ERneg	0.0769284	1		1.21026				Carroll_ERbinding_within_50kb
201944_at	NM_000521	hexosaminidase B (beta polypeptide)	HEXB	chr5q13	3074	Hs.69293	1.00814	1.5407	2.18126	2.0752	2.80822	4.38261	Lower in ERneg	5.8634e-06	0.00110062	ERA gene	1.25135																														chr5q13
201945_at	NM_002569	furin (paired basic amino acid cleaving enzyme)	FURIN	chr15q26.1	5045	Hs.513153	-0.0408145	-1.28826	-1.55992	-2.24899	-1.25891	-2.6685	Higher in ERneg	0.00380957	0.190721		-1.12373	Musgrove_E2_Repressed
201946_s_at	AL545982	chaperonin containing TCP1, subunit 2 (beta)	CCT2	chr12q15	10576	Hs.189772	0.798517	-2.51252	1.38971	0.0820762	0.546812	0.0849195	Lower in ERneg	0.466163	1		1.18734		Carroll_3h_E2_Induced	Carroll_6h_E2_Induced																						Bild.E2F3.Repressed
201947_s_at	NM_006431	chaperonin containing TCP1, subunit 2 (beta)	CCT2	chr12q15	10576	Hs.189772	0.871061	-1.73914	1.63594	0.168331	0.741019	0.79379	Lower in ERneg	0.213659	1		1.14002	Musgrove_E2_Induced	Carroll_3h_E2_Induced	Carroll_6h_E2_Induced							Bild_MYC_Induced															Bild.E2F3.Repressed
201948_at	NM_013285	guanine nucleotide binding protein-like 2 (nucleolar)	GNL2	chr1p34.3	29889	Hs.75528	-2.62454	0.597004	-2.28951	-1.28487	-2.03839	-2.86223	Higher in ERneg	0.00210335	0.119992		-1.20434	Musgrove_E2_Induced	Carroll_3h_E2_Induced	Carroll_6h_E2_Induced						Musgrove_Myc_Induced	Bild_MYC_Induced																				chr1p34
201949_x_at	AL572341	capping protein (actin filament) muscle Z-line, beta	CAPZB	chr1p36.1	832	Hs.432760	0.765602	0.702113	-0.0912346	0.0810789	1.73524	1.55705	Lower in ERneg	0.0597291	1		1.05377
201950_x_at	NM_004930	capping protein (actin filament) muscle Z-line, beta	CAPZB	chr1p36.1	832	Hs.432760	0.0968175	-0.620885	0.799258	0.294759	1.25775	1.18171	Lower in ERneg	0.11866	1		1.03934
201951_at	BF242905	activated leukocyte cell adhesion molecule	ALCAM	chr3q13.1	214	Hs.150693	1.80023	2.56728	1.70556	1.65359	6.14962	3.78328	Lower in ERneg	7.73868e-05	0.00879974	ERA gene	2.07093		Carroll_3h_E2_Induced	Carroll_6h_E2_Induced
201952_at	AA156721	activated leukocyte cell adhesion molecule	ALCAM	chr3q13.1	214	Hs.150693	2.00457	2.83899	1.88003	2.43396	6.25235	4.19194	Lower in ERneg	1.38288e-05	0.00220318	ERA gene	2.21098			Carroll_6h_E2_Induced
201953_at	NM_006384	calcium and integrin binding 1 (calmyrin)	CIB1	chr15q25.3-q26	10519	Hs.135471	1.62033	2.99679	-0.0325196	0.897818	4.08329	2.47714	Lower in ERneg	0.00662196	0.292896		1.38129			Carroll_6h_E2_Repressed	Carroll_ERbinding_within_50kb
201954_at	NM_005720	actin related protein 2/3 complex, subunit 1B, 41kDa	ARPC1B	chr7q22.1	10095	Hs.489284	-0.366541	-0.100836	-0.329769	1.16055	-2.56361	-1.07559	Higher in ERneg	0.141056	1		-1.09115			Carroll_6h_E2_Repressed								DirectMycbinding.DOWN
201955_at	AL137784	cyclin C	CCNC	chr6q21	892	Hs.430646	-4.05065	-0.768795	-1.59412	-1.11485	-2.57479	-2.82554	Higher in ERneg	0.00236006	0.131801		-1.35636																										1		1		chr6q21
201956_s_at	NM_014236	glyceronephosphate O-acyltransferase	GNPAT	chr1q42.11-42.3	8443	Hs.498028	-0.767546	1.01007	-0.325358	-0.0997278	-0.563524	-0.522169	Higher in ERneg	0.300776	1		-1.02079
201957_at	AF324888	protein phosphatase 1, regulatory (inhibitor) subunit 12B	PPP1R12B	chr1q32.1	4660	Hs.444403	0.630536	0.648774	1.26966	0.900419	0.59826	1.73602	Lower in ERneg	0.0412802	1		1.03867				Carroll_ERbinding_within_50kb			ER_B
201958_s_at	NM_002481	protein phosphatase 1, regulatory (inhibitor) subunit 12B	PPP1R12B	chr1q32.1	4660	Hs.444403	2.05357	-0.777291	-1.01677	-0.78215	-1.0556	-0.577768	Higher in ERneg	0.28171	1		-1.02296				Carroll_ERbinding_within_50kb			ER_B
201959_s_at	AA488899	MYC binding protein 2	MYCBP2	chr13q22	23077	Hs.151411	-0.0175116	-0.965778	-2.19066	-0.0694036	0.252282	-1.33807	Higher in ERneg	0.0904364	1		-1.06714				Carroll_ERbinding_within_50kb																					Bild.E2F3.Repressed
201960_s_at	NM_015057	MYC binding protein 2	MYCBP2	chr13q22	23077	Hs.151411	-0.421557	-0.367182	-2.72459	-0.490912	1.23069	-0.872255	Higher in ERneg	0.191535	1		-1.06503				Carroll_ERbinding_within_50kb
201961_s_at	AL583171	ring finger protein 41	RNF41	chr12q13.2-q13.3	10193	Hs.524502	1.54224	-1.12334	1.89685	1.64071	1.33364	2.03734	Lower in ERneg	0.0208078	0.681622		1.07166				Carroll_ERbinding_within_50kb																										chr12q13
201962_s_at	NM_005785	ring finger protein 41	RNF41	chr12q13.2-q13.3	10193	Hs.524502	0.886518	0.486278	2.06707	1.54748	3.58062	4.30698	Lower in ERneg	8.27505e-06	0.00145492	ERA gene	1.16244				Carroll_ERbinding_within_50kb																										chr12q13
201963_at	NM_021122	acyl-CoA synthetase long-chain family member 1	ACSL1	chr4q34-q35	2180	Hs.406678	0.0179331	-0.79949	-1.20273	0.761851	-2.13958	-2.07277	Higher in ERneg	0.0190969	0.641049		-1.1501			Carroll_6h_E2_Repressed
201964_at	N64643	amyotrophic lateral sclerosis 4	ALS4	chr9q34.13	23064	Hs.460317	0.688134	0.452555	-0.214524	0.689227	2.74452	2.19465	Lower in ERneg	0.0140945	0.513924		1.09279		Carroll_3h_E2_Induced	Carroll_6h_E2_Induced
201965_s_at	NM_015046	amyotrophic lateral sclerosis 4	ALS4	chr9q34.13	23064	Hs.460317	0.135248	-0.891308	-1.26352	-0.199063	-0.537935	-1.32176	Higher in ERneg	0.0931245	1		-1.0421			Carroll_6h_E2_Induced
201966_at	NM_004550	NADH dehydrogenase (ubiquinone) Fe-S protein 2, 49kDa (NADH-coenzyme Q reductase)	NDUFS2	chr1q23	4720	Hs.173611	1.771	1.77214	0.761841	-0.412774	-0.672354	1.04002	Lower in ERneg	0.149165	1		1.02396
201967_at	NM_005777	RNA binding motif protein 6	RBM6	chr3p21.3	10180	Hs.188879	2.36404	2.7244	1.00278	-0.357861	4.56712	2.66775	Lower in ERneg	0.00381809	0.191027		1.22637																														chr3p21
201968_s_at	NM_002633	phosphoglucomutase 1	PGM1	chr1p31	5236	Hs.1869	-2.12459	0.250105	-0.596876	-0.127499	-4.07055	-1.89257	Higher in ERneg	0.0292073	0.873889		-1.25745
201969_at	AW003362	nuclear autoantigenic sperm protein (histone-binding)	NASP	chr1p34.1	4678	Hs.319334	-2.24682	-1.12038	-1.84068	-2.93876	-0.639195	-2.6356	Higher in ERneg	0.00419939	0.205869		-1.19635											DirectMycbinding.UP					SGCGSSAAA_V.E2F1DP2_01	V.E2F1_Q6	V.E2F4DP2_01				MCA.Black.2005.Top.100.E2F3.induced.genes.SupplTable3				1		1	1	chr1p34
201970_s_at	NM_002482	nuclear autoantigenic sperm protein (histone-binding)	NASP	chr1p34.1	4678	Hs.319334	-2.47175	-1.39611	-3.08871	-2.56717	-3.97059	-6.20098	Higher in ERneg	2.80559e-10	3.86288e-07	ERA gene	-1.44899	Musgrove_E2_Induced		Carroll_6h_E2_Induced						Musgrove_Myc_Induced	Bild_MYC_Induced	DirectMycbinding.UP					SGCGSSAAA_V.E2F1DP2_01	V.E2F1_Q6	V.E2F4DP2_01				MCA.Black.2005.Top.100.E2F3.induced.genes.SupplTable3			Bild.E2F3.Induced	1		1	1	chr1p34
201971_s_at	NM_001690	ATPase, H+ transporting, lysosomal 70kDa, V1 subunit A	ATP6V1A	chr3q13.2-q13.31	523	Hs.477155	-0.0810918	-1.01713	2.08212	1.82678	-0.575789	0.676199	Lower in ERneg	0.249457	1		1.08879			Carroll_6h_E2_Induced
201972_at	AF113129	ATPase, H+ transporting, lysosomal 70kDa, V1 subunit A	ATP6V1A	chr3q13.2-q13.31	523	Hs.477155	0.461001	-0.11743	0.39478	1.0194	0.284854	0.795259	Lower in ERneg	0.213231	1		1.02985			Carroll_6h_E2_Induced
201973_s_at	AL550875	chromosome 7 open reading frame 28A	C7orf28A	chr7p22.1	51622	Hs.530000	-0.103674	-0.264276	-0.832264	0.940554	-1.09252	-1.02564	Higher in ERneg	0.152532	1		-1.03836
201974_s_at	NM_015622	chromosome 7 open reading frame 28A /// chromosome 7 open reading frame 28B /// MGC72080 pseudogene	C7orf28A /// C7orf28B /// MGC72080	chr7p22.1 /// chr7q21.3	221960 /// 389538 /// 51622	Hs.567779	1.25708	-1.8544	-0.241151	-0.191228	-0.644	-0.62501	Higher in ERneg	0.265982	1		-1.00946
201975_at	NM_002956	restin (Reed-Steinberg cell-expressed intermediate filament-associated protein)	RSN	chr12q24.3	6249	Hs.524809	-0.828698	0.756233	0.755128	-0.3046	0.951917	0.90885	Lower in ERneg	0.181715	1		1.03635	Musgrove_E2_Repressed								Musgrove_Myc_Repressed																Bild.E2F3.Induced
201976_s_at	NM_012334	myosin X	MYO10	chr5p15.1-p14.3	4651	Hs.481720	-3.85229	-1.66178	-3.1459	-0.588641	-6.25274	-4.11133	Higher in ERneg	1.96692e-05	0.00294477	ERA gene	-1.94515								Oh.E2.Induced		Bild_MYC_Repressed
201977_s_at	AI539425	KIAA0141	KIAA0141	chr5q31.3	9812	Hs.210532	1.45737	2.68875	0.744021	0.248008	4.0383	2.82398	Lower in ERneg	0.00237159	0.132413		1.11287																									Bild.E2F3.Repressed					chr5q31
201978_s_at	NM_014773	KIAA0141	KIAA0141	chr5q31.3	9812	Hs.210532	2.74365	2.3615	1.90111	1.7288	1.92575	3.99045	Lower in ERneg	3.29738e-05	0.004456	ERA gene	1.09702																														chr5q31
201979_s_at	NM_006247	protein phosphatase 5, catalytic subunit	PPP5C	chr19q13.3	5536	Hs.431861	1.63362	-1.52617	0.802368	-0.167335	0.259116	0.474672	Lower in ERneg	0.317511	1		1.01149
201980_s_at	NM_012425	Ras suppressor protein 1	RSU1	chr10p13	6251	Hs.524161	-2.35462	-1.85193	-0.951012	-1.33774	-5.70178	-3.1882	Higher in ERneg	0.000715808	0.0514925		-1.46781																														chr10p13
201981_at	AA148534	pregnancy-associated plasma protein A, pappalysin 1	PAPPA	chr9q33.2	5069	Hs.494928	-1.37552	-1.02209	-1.89984	-2.36573	-2.09496	-3.79614	Higher in ERneg	7.34844e-05	0.00848543	ERA gene	-1.09841
201982_s_at	NM_002581	pregnancy-associated plasma protein A, pappalysin 1	PAPPA	chr9q33.2	5069	Hs.494928	-0.425115	-0.963043	1.3359	0.339775	-2.01806	-0.592871	Higher in ERneg	0.276634	1		-1.02238
201983_s_at	AW157070	epidermal growth factor receptor (erythroblastic leukemia viral (v-erb-b) oncogene homolog, avian)	EGFR	chr7p12	1956	Hs.488293	-2.61488	-1.58946	-1.76141	-1.17718	-4.9535	-4.82186	Higher in ERneg	7.11118e-07	0.00020338	ERA gene	-1.59305																										1	1	1	1
201984_s_at	NM_005228	epidermal growth factor receptor (erythroblastic leukemia viral (v-erb-b) oncogene homolog, avian)	EGFR	chr7p12	1956	Hs.488293	-2.5534	-1.10863	-0.379713	0.048883	-4.83627	-2.15176	Higher in ERneg	0.0157079	0.557254		-1.07532																										1		1	1
201985_at	NM_014846	KIAA0196	KIAA0196	chr8p22	9897	Hs.270043	2.62801	-0.754249	1.80408	1.03061	0.743105	1.78935	Lower in ERneg	0.0367796	1		1.13594				Carroll_ERbinding_within_50kb				Oh.E2.Repressed	Musgrove_Myc_Repressed
201986_at	AB011165	thyroid hormone receptor associated protein 1	THRAP1	chr17q22-q23	9969	Hs.282678	3.24866	0.670977	0.343303	-0.161388	2.93098	1.9676	Lower in ERneg	0.0245573	0.77134		1.29145			Carroll_6h_E2_Induced	Carroll_ERbinding_within_50kb
201987_at	AI984051	Thyroid hormone receptor associated protein 1	THRAP1	chr17q22-q23	9969	Hs.282678	2.74661	1.1014	-0.708987	-0.681586	4.23826	1.39212	Lower in ERneg	0.0819428	1		1.29663			Carroll_6h_E2_Induced	Carroll_ERbinding_within_50kb
201988_s_at	BF438056	cAMP responsive element binding protein-like 2	CREBL2	chr12p13	1389	Hs.13313	-0.111845	-0.892774	2.68689	1.47648	2.8733	2.07391	Lower in ERneg	0.0190439	0.639632		1.15294				Carroll_ERbinding_within_50kb																										chr12p13
201989_s_at	AL529409	cAMP responsive element binding protein-like 2	CREBL2	chr12p13	1389	Hs.13313	-0.136754	0.577447	3.20895	1.01752	4.54973	3.16919	Lower in ERneg	0.00076432	0.0543198		1.23965				Carroll_ERbinding_within_50kb																										chr12p13
201990_s_at	NM_001310	cAMP responsive element binding protein-like 2	CREBL2	chr12p13	1389	Hs.13313	0.277759	0.129539	3.15971	2.51726	4.85643	3.2263	Lower in ERneg	0.000627017	0.0465203		1.46237				Carroll_ERbinding_within_50kb																										chr12p13
201991_s_at	BF223224	kinesin family member 5B	KIF5B	chr10pter-q22.1	3799	Hs.327736	0.982684	-0.833648	0.593987	-0.123721	-1.27537	-0.465511	Higher in ERneg	0.320783	1		-1.05894		Carroll_3h_E2_Induced	Carroll_6h_E2_Induced						Musgrove_Myc_Repressed
201992_s_at	NM_004521	kinesin family member 5B	KIF5B	chr10pter-q22.1	3799	Hs.327736	0.599178	-1.96797	0.246013	-0.523747	-0.922831	-0.923811	Higher in ERneg	0.177792	1		-1.07161			Carroll_6h_E2_Induced
201993_x_at	NM_005463	heterogeneous nuclear ribonucleoprotein D-like	HNRPDL	chr4q13-q21	9987	Hs.527105	-0.718812	0.49401	0.415318	-0.95518	2.23802	0.867501	Lower in ERneg	0.192834	1		1.04031	Musgrove_E2_Induced	Carroll_3h_E2_Induced	Carroll_6h_E2_Induced				ER_B	Oh.E2.Induced	Musgrove_Myc_Induced
201994_at	NM_012286	mortality factor 4 like 2	MORF4L2	chrXq22	9643	Hs.326387	1.93563	1.6922	-0.161742	0.284649	2.08532	2.16261	Lower in ERneg	0.0152856	0.546461		1.11121			Carroll_6h_E2_Induced				ER_B
201995_at	NM_000127	exostoses (multiple) 1	EXT1	chr8q24.11-q24.13	2131	Hs.492618	-2.03372	-1.82768	-1.46002	0.218938	-3.16142	-3.98623	Higher in ERneg	3.35652e-05	0.00452556	ERA gene	-1.28624			Carroll_6h_E2_Repressed																							1	1	1
201996_s_at	AL524033	spen homolog, transcriptional regulator (Drosophila)	SPEN	chr1p36.33-p36.11	23013	Hs.558463	-0.0810348	0.588775	0.124439	-1.32272	0.0399619	-0.110548	Higher in ERneg	0.455987	1		1.0196
201997_s_at	NM_015001	spen homolog, transcriptional regulator (Drosophila)	SPEN	chr1p36.33-p36.11	23013	Hs.558463	-1.12438	0.732062	-1.46857	-1.4873	-0.155745	-1.43932	Higher in ERneg	0.0750305	1		-1.06723
201998_at	AI743792	ST6 beta-galactosamide alpha-2,6-sialyltranferase 1	ST6GAL1	chr3q27-q28	6480	Hs.207459	-1.19925	-0.350405	-2.21015	0.194622	-3.70135	-4.03408	Higher in ERneg	2.74079e-05	0.00385165	ERA gene	-1.31772
201999_s_at	NM_006519	t-complex-associated-testis-expressed 1-like 1	TCTEL1	chr6q25.2-q25.3	6993	Hs.445999	0.321629	-0.119597	0.823024	0.735329	-0.836128	0.180084	Lower in ERneg	0.428543	1		1.02462									Musgrove_Myc_Repressed
202000_at	BC002772	NADH dehydrogenase (ubiquinone) 1 alpha subcomplex, 6, 14kDa	NDUFA6	chr22q13.2-q13.31	4700	Hs.274416	-2.00262	-0.155929	-1.2644	-0.497273	-1.22947	-2.3153	Higher in ERneg	0.0102982	0.407971		-1.10577																														chr22q13
202001_s_at	NM_002490	NADH dehydrogenase (ubiquinone) 1 alpha subcomplex, 6, 14kDa	NDUFA6	chr22q13.2-q13.31	4700	Hs.274416	-0.975342	-1.20454	-2.93718	0.0725786	-1.24374	-3.06212	Higher in ERneg	0.00109887	0.0724038		-1.17044																														chr22q13
202002_at	AW072302	acetyl-Coenzyme A acyltransferase 2 (mitochondrial 3-oxoacyl-Coenzyme A thiolase)	ACAA2	chr18q21.1	10449	Hs.200136	1.05768	-2.88677	0.0765316	0.618926	-2.10458	-0.780302	Higher in ERneg	0.217606	1		-1.0412
202003_s_at	NM_006111	acetyl-Coenzyme A acyltransferase 2 (mitochondrial 3-oxoacyl-Coenzyme A thiolase)	ACAA2	chr18q21.1	10449	Hs.200136	0.908599	-1.6746	-0.370672	-0.71484	0.335368	-0.393742	Higher in ERneg	0.346886	1		-1.02974	Musgrove_E2_Repressed		Carroll_6h_E2_Repressed						Musgrove_Myc_Repressed
202004_x_at	NM_003001	succinate dehydrogenase complex, subunit C, integral membrane protein, 15kDa	SDHC	chr1q21	6391	Hs.444472	0.719672	1.38263	1.23528	-0.0063749	0.402841	1.5852	Lower in ERneg	0.0564603	1		1.06181																							MCA.Xu_Table.S4.Top.ranked.E2F.promoters_combined.E2F1..E2F4..or.E2F6.in.all.5.cell.types
202005_at	NM_021978	suppression of tumorigenicity 14 (colon carcinoma, matriptase, epithin)	ST14	chr11q24-q25	6768	Hs.504315	-1.30039	-0.0707052	-3.10252	-0.687574	-2.94423	-4.2356	Higher in ERneg	1.13973e-05	0.00188981	ERA gene	-1.26037			Carroll_6h_E2_Repressed
202006_at	NM_002835	protein tyrosine phosphatase, non-receptor type 12	PTPN12	chr7q11.23	5782	Hs.61812	-0.576677	-1.90604	-1.42828	-0.515941	-1.08218	-2.37856	Higher in ERneg	0.00869026	0.359732		-1.10516								Oh.E2.Repressed	Musgrove_Myc_Repressed	Bild_MYC_Repressed
202007_at	BF940043	nidogen 1	NID1	chr1q43	4811	Hs.356624	-0.736261	0.250049	0.128373	-0.604953	1.60276	0.776963	Lower in ERneg	0.21859	1		1.05705				Carroll_ERbinding_within_50kb
202008_s_at	NM_002508	nidogen 1	NID1	chr1q43	4811	Hs.356624	0.386363	-1.01004	0.115214	-0.129581	0.908038	0.442555	Lower in ERneg	0.329044	1		1.00711				Carroll_ERbinding_within_50kb
202009_at	NM_007284	PTK9L protein tyrosine kinase 9-like (A6-related protein)	PTK9L	chr3p21.1	11344	Hs.436439	-0.426338	-1.15045	-0.697708	0.887225	-1.97024	-1.90298	Higher in ERneg	0.0285215	0.858813		-1.04636			Carroll_6h_E2_Repressed						Musgrove_Myc_Repressed																					chr3p21
202010_s_at	NM_021188	zinc finger protein 410	ZNF410	chr14q24.3	57862	Hs.270869	1.7115	1.33056	1.56532	-0.11549	2.33592	3.3005	Lower in ERneg	0.000482561	0.0379535		1.10605									Musgrove_Myc_Repressed
202011_at	NM_003257	tight junction protein 1 (zona occludens 1)	TJP1	chr15q13	7082	Hs.510833	-0.43593	0.865082	-0.594327	-0.335553	2.07088	0.827119	Lower in ERneg	0.204085	1		1.05882			Carroll_6h_E2_Induced				ER_B		Musgrove_Myc_Repressed
202012_s_at	AA196245	exostoses (multiple) 2	EXT2	chr11p12-p11	2132	Hs.368404	-1.29217	-0.0194799	-2.76143	-1.11678	-1.71717	-3.35509	Higher in ERneg	0.000396702	0.0324331		-1.20062																										1		1
202013_s_at	NM_000401	exostoses (multiple) 2	EXT2	chr11p12-p11	2132	Hs.368404	-0.652833	-1.23562	-1.05878	0.0591383	-0.414932	-1.41792	Higher in ERneg	0.0781075	1		-1.0719																										1		1
202014_at	NM_014330	protein phosphatase 1, regulatory (inhibitor) subunit 15A	PPP1R15A	chr19q13.2	23645	Hs.76556	0.251507	-0.369098	-1.03062	-0.867435	-1.23063	-1.63304	Higher in ERneg	0.0512305	1		-1.07968			Carroll_6h_E2_Repressed
202015_x_at	NM_006838	methionyl aminopeptidase 2	METAP2	chr12q22	10988	Hs.444986	0.0744802	0.338698	-0.430818	-0.029145	-0.0558324	-0.154533	Higher in ERneg	0.438595	1		-1.00268
202016_at	NM_002402	mesoderm specific transcript homolog (mouse)	MEST	chr7q32	4232	Hs.270978	-0.532145	-0.278081	1.32359	0.943025	0.846927	1.27627	Lower in ERneg	0.100929	1		-1.06483	Musgrove_E2_Induced		Carroll_6h_E2_Induced						Musgrove_Myc_Induced																					chr7q32
202017_at	NM_000120	epoxide hydrolase 1, microsomal (xenobiotic)	EPHX1	chr1q42.1	2052	Hs.89649	-0.775166	2.14859	2.44931	1.60707	0.649251	1.88205	Lower in ERneg	0.0299144	0.888061		1.27118			Carroll_6h_E2_Repressed
202018_s_at	NM_002343	lactotransferrin	LTF	chr3q21-q23	4057	Hs.529517	-1.55285	3.14454	-0.728076	-1.32433	-0.352456	-0.13355	Higher in ERneg	0.446879	1		1.19108				Carroll_ERbinding_within_50kb					Musgrove_Myc_Repressed
202019_s_at	AI935255	LanC lantibiotic synthetase component C-like 1 (bacterial)	LANCL1	chr2q33-q35	10314	Hs.13351	-0.383514	-1.13067	0.561765	-0.137126	-1.34185	-1.06198	Higher in ERneg	0.144123	1		-1.0314
202020_s_at	NM_006055	LanC lantibiotic synthetase component C-like 1 (bacterial)	LANCL1	chr2q33-q35	10314	Hs.13351	0.781454	0.738128	0.395178	0.298407	2.05027	2.10479	Lower in ERneg	0.0176548	0.605651		1.10945			Carroll_6h_E2_Induced
202021_x_at	AF083441	eukaryotic translation initiation factor 1	EIF1	chr17q21.2	10209	Hs.150580	1.16277	-0.829449	-0.894717	-0.0231559	2.17219	0.565973	Lower in ERneg	0.285706	1		1.04984																														chr17q21
202022_at	NM_005165	aldolase C, fructose-bisphosphate	ALDOC	chr17cen-q12	230	Hs.155247	0.171744	-1.81547	0.462267	0.157883	-1.77312	-1.09597	Higher in ERneg	0.136545	1		-1.10683				Carroll_ERbinding_within_50kb
202023_at	NM_004428	ephrin-A1	EFNA1	chr1q21-q22	1942	Hs.516664	0.313235	2.13493	-0.392897	-1.4765	-0.775502	-0.0629232	Higher in ERneg	0.474914	1		-1.01616	Musgrove_E2_Repressed	Carroll_3h_E2_Repressed	Carroll_6h_E2_Repressed	Carroll_ERbinding_within_50kb				Oh.E2.Repressed
202024_at	NM_004317	arsA arsenite transporter, ATP-binding, homolog 1 (bacterial)	ASNA1	chr19q13.3	439	Hs.465985	0.788745	0.622943	0.67155	0.865187	4.06546	2.73347	Lower in ERneg	0.00313353	0.164484		1.17315			Carroll_6h_E2_Repressed
202025_x_at	NM_001607	acetyl-Coenzyme A acyltransferase 1 (peroxisomal 3-oxoacyl-Coenzyme A thiolase)	ACAA1	chr3p23-p22	30	Hs.166160	0.688019	1.01368	0.689946	1.20191	-0.228108	1.0862	Lower in ERneg	0.138696	1		1.03684			Carroll_6h_E2_Repressed						Musgrove_Myc_Repressed
202026_at	NM_003002	succinate dehydrogenase complex, subunit D, integral membrane protein	SDHD	chr11q23	6392	Hs.356270	-1.55249	0.0871442	-2.00303	-0.251192	-2.59042	-3.32449	Higher in ERneg	0.0004429	0.0354126		-1.18721				Carroll_ERbinding_within_50kb
202027_at	NM_012264	chromosome 22 open reading frame 5	C22orf5	chr22q12	25829	Hs.182626	0.345712	0.469304	1.71201	1.0548	1.25101	2.29705	Lower in ERneg	0.010808	0.423264		1.0886
202028_s_at	BC000603	ribosomal protein L38	RPL38	chr17q23-q25	6169	Hs.380953	0.632602	-1.29082	-0.744101	-0.788997	-1.69139	-1.9026	Higher in ERneg	0.0285465	0.859346		-1.10269			Carroll_6h_E2_Repressed
202029_x_at	NM_000999	ribosomal protein L38	RPL38	chr17q23-q25	6169	Hs.380953	0.36455	-0.979541	-1.92355	-0.0487917	0.745329	-0.721995	Higher in ERneg	0.235149	1		-1.0161			Carroll_6h_E2_Induced																							1		1
202030_at	NM_005881	branched chain ketoacid dehydrogenase kinase	BCKDK	chr16p11.2	10295	Hs.513520	1.89324	1.1016	2.6229	0.564219	2.28231	4.02532	Lower in ERneg	2.84488e-05	0.00396955	ERA gene	1.20507			Carroll_6h_E2_Repressed																						Bild.E2F3.Induced					chr16p13
202031_s_at	NM_015610	WIPI49-like protein 2	WIPI-2	chr7p22.1	26100	Hs.122363	-0.659243	-0.039412	0.555957	0.27944	-0.776465	-0.348617	Higher in ERneg	0.363688	1		-1.02005	Musgrove_E2_Repressed		Carroll_6h_E2_Repressed																						Bild.E2F3.Induced
202032_s_at	NM_006122	mannosidase, alpha, class 2A, member 2	MAN2A2	chr15q26.1	4122	Hs.116459	0.393802	-0.91472	-0.881522	-1.69359	2.25989	-0.31289	Higher in ERneg	0.377182	1		-1.02716
202033_s_at	BG402105	RB1-inducible coiled-coil 1	RB1CC1	chr8p22-q21.13	9821	Hs.196102	-0.927191	-1.59639	-1.1372	-0.604091	-1.19236	-2.34493	Higher in ERneg	0.00951535	0.384576		-1.21092		Carroll_3h_E2_Induced	Carroll_6h_E2_Induced					Oh.E2.Repressed																		1		1
202034_x_at	NM_014781	RB1-inducible coiled-coil 1	RB1CC1	chr8p22-q21.13	9821	Hs.196102	-0.125601	-0.0283213	-0.919583	0.283293	1.02604	0.188538	Lower in ERneg	0.425228	1		1.01372		Carroll_3h_E2_Induced	Carroll_6h_E2_Induced					Oh.E2.Repressed																		1		1
202035_s_at	AI332407	secreted frizzled-related protein 1	SFRP1	chr8p12-p11.1	6422	Hs.213424	-2.95805	-1.92996	-2.32053	-2.55	-4.19499	-6.2089	Higher in ERneg	2.66784e-10	3.76051e-07	ERA gene	-1.92576																									Bild.E2F3.Repressed
202036_s_at	AF017987	secreted frizzled-related protein 1	SFRP1	chr8p12-p11.1	6422	Hs.213424	-3.61339	-1.95689	-2.84701	-2.74911	-4.71356	-6.36937	Higher in ERneg	9.49042e-11	1.73587e-07	ERA gene	-3.04515
202037_s_at	NM_003012	secreted frizzled-related protein 1	SFRP1	chr8p12-p11.1	6422	Hs.213424	-3.93085	-2.05405	-2.85846	-2.60608	-4.97849	-5.78192	Higher in ERneg	3.69269e-09	2.98388e-06	ERA gene	-3.28325
202038_at	NM_004788	ubiquitination factor E4A (UFD2 homolog, yeast)	UBE4A	chr11q23.3	9354	Hs.75275	-1.15064	2.23068	-1.79034	-1.05839	-0.728654	-0.716704	Higher in ERneg	0.236778	1		-1.06713			Carroll_6h_E2_Induced
202039_at	NM_004740	TGFB1-induced anti-apoptotic factor 1 /// myosin XVIIIA	TIAF1 /// MYO18A	chr17q11.2	399687 /// 9220	Hs.462589	0.111794	-0.867226	0.444045	1.12289	-1.09326	-0.384027	Higher in ERneg	0.350479	1		-1.05345			Carroll_6h_E2_Repressed
202040_s_at	NM_005056	Jumonji, AT rich interactive domain 1A (RBBP2-like)	JARID1A	chr12p11	5927	Hs.76272	-1.25399	-0.469796	-0.556372	-1.08043	-2.77181	-2.94058	Higher in ERneg	0.00163801	0.0987202		-1.23113				Carroll_ERbinding_within_50kb
202041_s_at	NM_004214	fibroblast growth factor (acidic) intracellular binding protein	FIBP	chr11q13.1	9158	Hs.7768	1.85045	2.74191	1.49151	0.934687	3.64512	4.76962	Lower in ERneg	9.2285e-07	0.000250286	ERA gene	1.21764									Musgrove_Myc_Induced																					chr11q13
202042_at	NM_002109	histidyl-tRNA synthetase	HARS	chr5q31.3	3035	Hs.528050	1.00915	1.48195	0.0871153	1.31806	2.00978	2.48004	Lower in ERneg	0.00656832	0.291316		1.12133									Musgrove_Myc_Induced																					chr5q31
202043_s_at	NM_004595	spermine synthase	SMS	chrXp22.1	6611	Hs.288487	0.530503	-1.73567	-0.332483	0.0330489	-0.0116572	-0.51226	Higher in ERneg	0.304235	1		-1.03838			Carroll_6h_E2_Induced
202044_at	AU159484	glucocorticoid receptor DNA binding factor 1	GRLF1	chr19q13.3	2909	Hs.509447	0.332701	0.101139	2.69302	0.365175	1.30289	2.54648	Lower in ERneg	0.00544077	0.251431		1.10354				Carroll_ERbinding_within_50kb																						1		1
202045_s_at	AI670100	glucocorticoid receptor DNA binding factor 1	GRLF1	chr19q13.3	2909	Hs.509447	2.15107	1.38883	2.8831	0.147517	2.28729	4.21648	Lower in ERneg	1.24073e-05	0.002023	ERA gene	1.13614				Carroll_ERbinding_within_50kb																						1	1	1
202046_s_at	NM_004491	glucocorticoid receptor DNA binding factor 1	GRLF1	chr19q13.3	2909	Hs.509447	0.702303	0.267265	2.49829	1.08585	1.12237	2.69876	Lower in ERneg	0.00347996	0.177612		1.10813				Carroll_ERbinding_within_50kb																						1		1
202047_s_at	AI458128	chromobox homolog 6	CBX6	chr22q13.1	23466	Hs.511952	-0.141309	1.04157	-0.0416945	-0.449791	-0.613281	-0.280866	Higher in ERneg	0.389407	1		-1.00771	Musgrove_E2_Repressed		Carroll_6h_E2_Repressed								DirectMycbinding.UP
202048_s_at	NM_014292	chromobox homolog 6	CBX6	chr22q13.1	23466	Hs.511952	0.713396	0.898497	-0.143831	-0.419625	-0.0137917	0.298535	Lower in ERneg	0.382648	1		1.00822			Carroll_6h_E2_Repressed								DirectMycbinding.UP
202049_s_at	AA521508	zinc finger protein 262	ZNF262	chr1p32-p34	9202	Hs.269211	-0.335362	1.69469	-1.51672	-1.33536	0.782846	-0.236648	Higher in ERneg	0.406465	1		-1.01188
202050_s_at	AI650586	zinc finger protein 262	ZNF262	chr1p32-p34	9202	Hs.269211	-1.8498	0.256623	-0.996374	-1.02827	1.67809	-0.624653	Higher in ERneg	0.2661	1		-1.0094			Carroll_6h_E2_Induced
202051_s_at	NM_005095	zinc finger protein 262	ZNF262	chr1p32-p34	9202	Hs.269211	0.566777	1.50994	-1.24395	-1.13639	2.62591	0.581096	Lower in ERneg	0.280588	1		1.04357			Carroll_6h_E2_Induced
202052_s_at	NM_015577	retinoic acid induced 14	RAI14	chr5p13.3-p13.2	26064	Hs.431400	-1.72032	-0.368267	-1.28697	-2.46836	-3.01199	-3.91568	Higher in ERneg	4.50743e-05	0.00572098	ERA gene	-1.34313			Carroll_6h_E2_Induced	Carroll_ERbinding_within_50kb
202053_s_at	L47162	aldehyde dehydrogenase 3 family, member A2	ALDH3A2	chr17p11.2	224	Hs.499886	0.394642	0.200636	0.089892	-0.243659	2.55676	1.81356	Lower in ERneg	0.0348728	0.994391		1.12628			Carroll_6h_E2_Induced
202054_s_at	NM_000382	aldehyde dehydrogenase 3 family, member A2	ALDH3A2	chr17p11.2	224	Hs.499886	0.509881	0.65535	0.447609	0.254818	3.51923	2.42755	Lower in ERneg	0.00760052	0.324705		1.24156			Carroll_6h_E2_Induced
202055_at	AA652173	Karyopherin alpha 1 (importin alpha 5)	KPNA1	chr3q21	3836	Hs.570660	-0.482792	0.216464	2.34842	1.54948	2.63852	3.21562	Lower in ERneg	0.000650808	0.0478823		1.13647			Carroll_6h_E2_Induced
202056_at	AW051311	Karyopherin alpha 1 (importin alpha 5)	KPNA1	chr3q21	3836	Hs.570660	-0.527888	0.35873	1.67584	0.498399	1.77412	2.14328	Lower in ERneg	0.0160454	0.565908		1.11112			Carroll_6h_E2_Induced
202057_at	BC002374	karyopherin alpha 1 (importin alpha 5)	KPNA1	chr3q21	3836	Hs.570660	-0.159123	1.41167	2.15796	1.72331	1.95851	3.29485	Lower in ERneg	0.000492372	0.0386092		1.11042
202058_s_at	BC002374	karyopherin alpha 1 (importin alpha 5)	KPNA1	chr3q21	3836	Hs.570660	-0.451715	-0.537431	2.66815	1.89305	-0.702152	0.790642	Lower in ERneg	0.214576	1		1.04922			Carroll_6h_E2_Induced
202059_s_at	NM_002264	karyopherin alpha 1 (importin alpha 5)	KPNA1	chr3q21	3836	Hs.570660	-0.478912	0.881606	1.43235	1.99189	-1.35693	0.752997	Lower in ERneg	0.225726	1		1.03459
202060_at	NM_014633	SH2 domain binding protein 1 (tetratricopeptide repeat containing)	SH2BP1	chr11p15.3	9646	Hs.173288	0.0958824	1.55065	0.798407	-0.129419	3.43141	2.35978	Lower in ERneg	0.00914283	0.373357		1.2178	Musgrove_E2_Induced	Carroll_3h_E2_Induced	Carroll_6h_E2_Induced	Carroll_ERbinding_within_50kb
202061_s_at	AI927770	sel-1 suppressor of lin-12-like (C. elegans)	SEL1L	chr14q24.3-q31	6400	Hs.181300	1.55622	-0.0347403	2.66293	2.72135	3.52079	4.32921	Lower in ERneg	7.48218e-06	0.00133846	ERA gene	1.25868			Carroll_6h_E2_Induced			ER_B	ER_B
202062_s_at	NM_005065	sel-1 suppressor of lin-12-like (C. elegans)	SEL1L	chr14q24.3-q31	6400	Hs.181300	2.12381	-1.41299	3.09255	0.615335	0.285191	1.20713	Lower in ERneg	0.113691	1		1.16084						ER_B	ER_B
202063_s_at	AB020335	sel-1 suppressor of lin-12-like (C. elegans)	SEL1L	chr14q24.3-q31	6400	Hs.181300	1.82285	-0.839395	1.82146	0.567507	-0.355041	1.05601	Lower in ERneg	0.145482	1		1.05787						ER_B	ER_B
202064_s_at	AF052059	sel-1 suppressor of lin-12-like (C. elegans)	SEL1L	chr14q24.3-q31	6400	Hs.181300	2.13598	-0.744104	1.26889	0.350847	0.776633	1.63526	Lower in ERneg	0.050997	1		1.08304						ER_B	ER_B
202065_s_at	BG033593	protein tyrosine phosphatase, receptor type, f polypeptide (PTPRF), interacting protein (liprin), alpha 1	PPFIA1	chr11q13.3	8500	Hs.530749	-0.112375	-0.256269	2.12932	-0.504416	0.21027	1.03848	Lower in ERneg	0.149522	1		1.06732																														chr11q13
202066_at	AA195259	protein tyrosine phosphatase, receptor type, f polypeptide (PTPRF), interacting protein (liprin), alpha 1	PPFIA1	chr11q13.3	8500	Hs.530749	0.165918	1.76919	1.77303	0.510148	1.14911	2.43622	Lower in ERneg	0.0074208	0.318295		1.23048																														chr11q13
202067_s_at	AI861942	low density lipoprotein receptor (familial hypercholesterolemia)	LDLR	chr19p13.3	3949	Hs.213289	1.29604	-0.554143	-1.48606	-0.0638873	1.46857	0.218178	Lower in ERneg	0.413645	1		1.00478								Oh.E2.Induced																	Bild.E2F3.Repressed
202068_s_at	NM_000527	low density lipoprotein receptor (familial hypercholesterolemia)	LDLR	chr19p13.3	3949	Hs.213289	0.30141	0.127076	-0.684288	-0.142906	2.07353	1.05653	Lower in ERneg	0.145362	1		1.1091								Oh.E2.Induced		Bild_MYC_Repressed															Bild.E2F3.Repressed
202069_s_at	AI826060	isocitrate dehydrogenase 3 (NAD+) alpha	IDH3A	chr15q25.1-q25.2	3419	Hs.250616	0.302063	-3.19374	-0.626482	0.00265005	-0.28691	-1.08815	Higher in ERneg	0.138264	1		1.04379	Musgrove_E2_Induced		Carroll_6h_E2_Induced
202070_s_at	NM_005530	isocitrate dehydrogenase 3 (NAD+) alpha	IDH3A	chr15q25.1-q25.2	3419	Hs.250616	0.877274	-3.3017	-0.860208	-0.0551385	0.268648	-0.846731	Higher in ERneg	0.198573	1		1.03205			Carroll_6h_E2_Induced
202071_at	NM_002999	syndecan 4 (amphiglycan, ryudocan)	SDC4	chr20q12	6385	Hs.252189	1.80097	3.01077	1.93943	1.47999	1.44291	3.32237	Lower in ERneg	0.000446279	0.0356224		1.37426	Musgrove_E2_Repressed		Carroll_6h_E2_Repressed	Carroll_ERbinding_within_50kb
202072_at	NM_001533	heterogeneous nuclear ribonucleoprotein L	HNRPL	chr19q13.2	3191	Hs.446623	2.14439	0.919429	-0.45533	-2.54662	-0.890226	-0.139355	Higher in ERneg	0.444585	1		-1.05329				Carroll_ERbinding_within_50kb																				MCA.Xu.top250.E2F1_B.in.MCF7.cells	Bild.E2F3.Repressed
202073_at	AV757675	optineurin	OPTN	chr10p13	10133	Hs.332706	-0.91506	-0.453893	-2.29088	-1.14735	-2.26147	-3.47873	Higher in ERneg	0.0002519	0.0225662		-1.30644									Musgrove_Myc_Repressed		DirectMycbinding.DOWN
202074_s_at	NM_021980	optineurin	OPTN	chr10p13	10133	Hs.332706	-1.57709	-1.44545	-1.43125	-0.754131	-4.02735	-4.52962	Higher in ERneg	2.95444e-06	0.000633153	ERA gene	-1.4017									Musgrove_Myc_Repressed		DirectMycbinding.DOWN
202075_s_at	NM_006227	phospholipid transfer protein	PLTP	chr20q12-q13.1	5360	Hs.439312	-1.74476	-2.37434	-1.15643	-0.598431	-1.81424	-3.22922	Higher in ERneg	0.000620635	0.0462245		-1.42572										Bild_MYC_Induced
202076_at	NM_001166	baculoviral IAP repeat-containing 2	BIRC2	chr11q22	329	Hs.503704	-0.756311	2.19181	-1.50988	-1.22051	-2.00346	-0.932625	Higher in ERneg	0.175507	1		-1.1971			Carroll_6h_E2_Induced																											chr11q22
202077_at	NM_005003	NADH dehydrogenase (ubiquinone) 1, alpha/beta subcomplex, 1, 8kDa	NDUFAB1	chr16p12.1	4706	Hs.189716	-0.445114	-0.156089	0.978595	0.538151	0.60595	0.886362	Lower in ERneg	0.187711	1		1.05837																														chr16p12
202078_at	NM_003653	COP9 constitutive photomorphogenic homolog subunit 3 (Arabidopsis)	COPS3	chr17p11.2	8533	Hs.6076	-1.62882	-1.35029	-1.0542	-0.801224	-0.892145	-2.30935	Higher in ERneg	0.010462	0.412641		-1.11813			Carroll_6h_E2_Induced						Musgrove_Myc_Induced															MCA.Xu.top250.E2F1_B.in.MCF7.cells
202079_s_at	AI633774	OGT(O-Glc-NAc transferase)-interacting protein 106 KDa	OIP106	chr3p25.3-p24.1	22906	Hs.535711	2.68006	1.29642	0.172172	0.0704586	2.27159	2.20521	Lower in ERneg	0.0137197	0.505021		1.08678				Carroll_ERbinding_within_50kb
202080_s_at	NM_014965	OGT(O-Glc-NAc transferase)-interacting protein 106 KDa	OIP106	chr3p25.3-p24.1	22906	Hs.535711	1.71723	1.60162	0.728304	-0.176796	3.1483	3.17425	Lower in ERneg	0.00075112	0.053543		1.12404				Carroll_ERbinding_within_50kb
202081_at	NM_004907	immediate early response 2	IER2	chr19p13.13	9592	Hs.501629	0.543481	1.61944	1.15162	-1.0717	3.20802	1.99696	Lower in ERneg	0.0229148	0.733028		1.19976			Carroll_6h_E2_Repressed								DirectMycbinding.DOWN
202082_s_at	AV748469	SEC14-like 1 (S. cerevisiae)	SEC14L1	chr17q25.1-17q25.2	6397	Hs.464184	1.12525	-1.3183	-0.968261	-1.22434	-1.1369	-1.61683	Higher in ERneg	0.0529576	1		-1.07487				Carroll_ERbinding_within_50kb							DirectMycbinding.DOWN
202083_s_at	AI017770	SEC14-like 1 (S. cerevisiae)	SEC14L1	chr17q25.1-17q25.2	6397	Hs.464184	-0.26239	-2.02426	-0.181609	0.827943	-1.94695	-1.39041	Higher in ERneg	0.082202	1		-1.05502			Carroll_6h_E2_Repressed	Carroll_ERbinding_within_50kb					Musgrove_Myc_Repressed		DirectMycbinding.DOWN
202084_s_at	NM_003003	SEC14-like 1 (S. cerevisiae)	SEC14L1	chr17q25.1-17q25.2	6397	Hs.464184	2.52028	-0.680211	-0.918661	-0.594271	-0.747603	-0.10785	Higher in ERneg	0.457057	1		-1.0106	Musgrove_E2_Repressed			Carroll_ERbinding_within_50kb					Musgrove_Myc_Repressed		DirectMycbinding.DOWN
202085_at	NM_004817	tight junction protein 2 (zona occludens 2)	TJP2	chr9q13-q21	9414	Hs.50382	-1.32049	-2.22901	-2.04854	-1.19171	0.764797	-1.82213	Higher in ERneg	0.0342177	0.982678		-1.15576	Musgrove_E2_Repressed		Carroll_6h_E2_Repressed				ER_B	Oh.E2.Repressed	Musgrove_Myc_Repressed	Bild_MYC_Repressed
202086_at	NM_002462	myxovirus (influenza virus) resistance 1, interferon-inducible protein p78 (mouse) /// myxovirus (influenza virus) resistance 1, interferon-inducible protein p78 (mouse)	MX1	chr21q22.3	4599	Hs.517307	0.0257331	-1.1888	-1.06564	0.231378	0.113008	-0.793416	Higher in ERneg	0.213768	1		-1.03651																														chr21q22
202087_s_at	NM_001912	cathepsin L	CTSL	chr9q21-q22	1514	Hs.418123	-1.01782	-3.47798	-1.00844	0.646541	-1.47479	-1.72933	Higher in ERneg	0.0418747	1		-1.15751			Carroll_6h_E2_Repressed	Carroll_ERbinding_within_50kb																										chr9q21
202088_at	AI635449	solute carrier family 39 (zinc transporter), member 6	SLC39A6	chr18q12.2	25800	Hs.79136	3.57863	3.17044	4.03935	1.79372	7.52721	6.22575	Lower in ERneg	2.39631e-10	3.44763e-07	ERA gene	3.45616	Musgrove_E2_Induced	Carroll_3h_E2_Induced	Carroll_6h_E2_Induced
202089_s_at	NM_012319	solute carrier family 39 (zinc transporter), member 6	SLC39A6	chr18q12.2	25800	Hs.79136	3.13411	1.78385	3.67249	1.50424	7.22075	5.0388	Lower in ERneg	2.34224e-07	8.54178e-05	ERA gene	4.31297		Carroll_3h_E2_Induced	Carroll_6h_E2_Induced
202090_s_at	NM_006830	ubiquinol-cytochrome c reductase, 6.4kDa subunit	UQCR	chr19p13.3	10975	Hs.8372	0.265433	-0.055746	0.445965	1.87562	2.22368	2.25239	Lower in ERneg	0.0121487	0.461742		1.11184			Carroll_6h_E2_Repressed
202091_at	BC003087	ADP-ribosylation factor-like 2 binding protein	ARL2BP	chr16q13	23568	Hs.513631	-0.478228	-1.97072	2.53818	1.56157	-1.04586	0.111552	Lower in ERneg	0.455589	1		1.0089
202092_s_at	BF244411	ADP-ribosylation factor-like 2 binding protein	ARL2BP	chr16q13	23568	Hs.513631	1.2511	-0.672447	0.641126	-0.0337433	1.88651	1.7684	Lower in ERneg	0.038497	1		1.08206
202093_s_at	NM_019088	Paf1, RNA polymerase II associated factor, homolog (S. cerevisiae)	PAF1	chr19q13.1	54623	Hs.466714	0.78492	2.30103	0.87299	-0.271625	1.63215	2.38168	Lower in ERneg	0.00861691	0.35726		1.09858																							MCA.Xu_Table.S4.Top.ranked.E2F.promoters_combined.E2F1..E2F4..or.E2F6.in.all.5.cell.types
202094_at	AA648913	baculoviral IAP repeat-containing 5 (survivin)	BIRC5	chr17q25	332	Hs.514527	-1.00258	-1.99145	-3.07948	-0.635007	-3.70921	-5.19121	Higher in ERneg	1.04467e-07	4.33963e-05	ERA gene	-1.33033																			MCA.Baliciunate_E2F4.G0_B							1	1	1
202095_s_at	NM_001168	baculoviral IAP repeat-containing 5 (survivin)	BIRC5	chr17q25	332	Hs.514527	0.354208	-1.5976	-2.74673	-0.00640341	-2.62796	-3.21351	Higher in ERneg	0.000655618	0.0481162		-1.31601			Carroll_6h_E2_Repressed																MCA.Baliciunate_E2F4.G0_B							1		1
202096_s_at	NM_000714	benzodiazapine receptor (peripheral)	BZRP	chr22q13.31	706	Hs.202	-0.920138	-2.1255	-0.613996	0.213963	-3.73972	-2.38585	Higher in ERneg	0.00851981	0.353955		-1.16653			Carroll_6h_E2_Repressed	Carroll_ERbinding_within_50kb
202097_at	NM_005124	nucleoporin 153kDa	NUP153	chr6p22.3	9972	Hs.121088	-1.07174	-1.1295	-2.03645	-1.70435	-2.25593	-3.74502	Higher in ERneg	9.01904e-05	0.00995345	ERA gene	-1.28805		Carroll_3h_E2_Induced	Carroll_6h_E2_Induced						Musgrove_Myc_Induced		DirectMycbinding.UP
202098_s_at	NM_001535	HMT1 hnRNP methyltransferase-like 1 (S. cerevisiae)	HRMT1L1	chr21q22.3	3275	Hs.154163	0.0882217	0.807384	-0.535215	-0.7524	-0.827562	-0.767198	Higher in ERneg	0.221482	1		-1.03211			Carroll_6h_E2_Repressed	Carroll_ERbinding_within_50kb					Musgrove_Myc_Repressed
202099_s_at	H42875	DiGeorge syndrome critical region gene 2	DGCR2	chr22q11.21	9993	Hs.517357	-0.197071	-1.33816	1.62615	1.86182	-0.328023	0.502865	Lower in ERneg	0.30753	1		1.01217
202100_at	BG169673	v-ral simian leukemia viral oncogene homolog B (ras related; GTP binding protein)	RALB	chr2cen-q13	5899	Hs.469820	2.1964	0.48364	2.6806	1.32503	2.36155	4.2219	Lower in ERneg	1.21126e-05	0.00198195	ERA gene	1.18063			Carroll_6h_E2_Repressed	Carroll_ERbinding_within_50kb							DirectMycbinding.DOWN
202101_s_at	NM_002881	v-ral simian leukemia viral oncogene homolog B (ras related; GTP binding protein)	RALB	chr2cen-q13	5899	Hs.469820	0.577628	0.139282	1.49487	1.59942	1.10506	2.20281	Lower in ERneg	0.013804	0.507015		1.07221				Carroll_ERbinding_within_50kb							DirectMycbinding.DOWN
202102_s_at	BF718610	bromodomain containing 4	BRD4	chr19p13.1	23476	Hs.187763	-2.59353	1.4077	-0.886304	-1.79871	-0.757497	-1.30346	Higher in ERneg	0.0962086	1		-1.10787
202103_at	AI991631	bromodomain containing 4	BRD4	chr19p13.1	23476	Hs.187763	-1.98851	-1.34765	-0.842262	-0.196253	-1.53019	-2.54941	Higher in ERneg	0.00539522	0.249658		-1.07879
202104_s_at	NM_003119	spastic paraplegia 7, paraplegin (pure and complicated autosomal recessive)	SPG7	chr16q24.3	6687	Hs.185597	1.62028	1.0602	0.371909	0.933617	1.08207	2.00343	Lower in ERneg	0.0225656	0.724798		1.07814
202105_at	NM_001551	immunoglobulin (CD79A) binding protein 1	IGBP1	chrXq13.1-q13.3	3476	Hs.496267	0.3295	1.7398	1.49087	0.251596	4.05418	3.32637	Lower in ERneg	0.000439925	0.0351866		1.18501								Oh.E2.Repressed
202106_at	NM_005895	golgi autoantigen, golgin subfamily a, 3	GOLGA3	chr12q24.33	2802	Hs.507333	-0.46949	1.81308	1.17624	-0.128891	0.366267	1.22262	Lower in ERneg	0.110737	1		1.03631
[truncated: 20,649 more rows]
